# Supplementary material for: Identification and Functional Analysis of miRNAs in the Cauda Epididymis of Yak and Cattle
Source: Animals (Basel). 2026 Feb 4;16(3):492. doi: 10.3390/ani16030492 (PMC12897380; doi:10.3390/ani16030492)
Supplement: Supplementary file 1 [file animals-16-00492-s001.zip]

Archive with 4 entries (4 files):
- Table S3. The KEGG enrichment of DE miRNAs in the cauda epididymis of yak and cattle.xlsx
- Fig S1.tif
- Table S1. Primer sequences.xlsx
- Table S2.Details of DE miRNAs in the cauda epididymis of yak and cattle.xlsx
