# Supplementary material for: Identification and Functional Analysis of miRNAs in the Cauda Epididymis of Yak and Cattle
Source: Animals (Basel). 2026 Feb 4;16(3):492. doi: 10.3390/ani16030492 (PMC12897380; doi:10.3390/ani16030492)
Supplement: Supplementary file 1 [file animals-16-00492-s001.zip › Table S3. The KEGG enrichment of DE miRNAs in the cauda epididymis of yak and cattle.xlsx]

## Sheet: YakvsCattle.all_KEGGenrich
KEGGID	Description	GeneRatio	BgRatio	pvalue	padj	geneID	geneName	keggID	Count
bta04923	Regulation of lipolysis in adipocytes	29/2364	50/9183	1.28495e-06	0.000440737	ENSBTAG00000008416/ENSBTAG00000017636/ENSBTAG00000001400/ENSBTAG00000002714/ENSBTAG00000006709/ENSBTAG00000013003/ENSBTAG00000015248/ENSBTAG00000018248/ENSBTAG00000018777/ENSBTAG00000018984/ENSBTAG00000038321/ENSBTAG00000002350/ENSBTAG00000005144/ENSBTAG00000017981/ENSBTAG00000019230/ENSBTAG00000002144/ENSBTAG00000006535/ENSBTAG00000016629/ENSBTAG00000002979/ENSBTAG00000004503/ENSBTAG00000006234/…	ABHD5/AKT1/AKT2/GNAI1/NPPA/INS/PLA2G16/MGLL/ADCY5/PIK3CD/LIPE/PIK3R2/PNPLA2/ADRB3/PTGER3/ADRB2/IRS4/ADCY9/PIK3R3/NPY/NPR1/PTGS1/TSHR/GNAI2/ADORA1/ADRB1/CIDEC/IRS2/IRS1	bta:535588/bta:280991/bta:534923/bta:281790/bta:281355/bta:280829/bta:506802/bta:505290/bta:505740/bta:504531/bta:286879/bta:282308/bta:508493/bta:281606/bta:282330/bta:281605/bta:514607/bta:525482/bta:286865/bta:504216/bta:533048/bta:282022/bta:281553/bta:281791/bta:282133/bta:281604/bta:534607/bta:100300012/bta:538598	29
bta04020	Calcium signaling pathway	110/2364	293/9183	4.10296e-06	0.000703657	ENSBTAG00000073055/ENSBTAG00000076049/ENSBTAG00000077226/ENSBTAG00000078045/ENSBTAG00000008059/ENSBTAG00000007496/ENSBTAG00000015183/ENSBTAG00000040253/ENSBTAG00000001462/ENSBTAG00000002023/ENSBTAG00000004337/ENSBTAG00000006366/ENSBTAG00000008195/ENSBTAG00000012653/ENSBTAG00000016711/ENSBTAG00000021798/ENSBTAG00000044071/ENSBTAG00000061643/ENSBTAG00000027416/ENSBTAG00000000376/ENSBTAG00000000520/…	ENSBTAG00000073055/ENSBTAG00000076049/ENSBTAG00000077226/ENSBTAG00000078045/CHRM3/P2RX2/TPCN2/ADRA1B/FLT4/NOS1/PDE1B/NFATC4/PHKG1/CAMK2B/PPIF/ERBB2/HRH2/HRH1/ENSBTAG00000027416/P2RX3/ATP2B3/FGFR3/NGF/SPHK2/CACNA1A/ADORA2A/ENSBTAG00000018507/GRIN2C/LTB4R2/CACNA1I/TNNC2/GRM5/PDGFRB/ORAI1/NFATC1/ORAI3/NTRK1/HTR6/EGFR/CAMK2G/ATP2A3/PPP3CA/PLCG1/ADRB3/ITPKC/CAMK2A/PLCD1/GRIN1/PLCB3/ENSBTAG00000058395/…	bta:100300510/bta:100300510/bta:100300510/bta:100300510/bta:281685/bta:527499/bta:516679/bta:407140/bta:338031/bta:536132/bta:281970/bta:788119/bta:540682/bta:525416/bta:414346/bta:505709/bta:521257/bta:281231/bta:104973792/bta:530468/bta:504353/bta:281769/bta:281350/bta:533103/bta:282648/bta:617828/bta:517901/bta:535158/bta:513386/bta:282413/bta:615428/bta:100336861/bta:527165/bta:517688/bta:511…	110
bta00562	Inositol phosphate metabolism	31/2364	64/9183	7.4774e-05	0.00854917	ENSBTAG00000003942/ENSBTAG00000017023/ENSBTAG00000002464/ENSBTAG00000009845/ENSBTAG00000013971/ENSBTAG00000018984/ENSBTAG00000019167/ENSBTAG00000043951/ENSBTAG00000007320/ENSBTAG00000002010/ENSBTAG00000005827/ENSBTAG00000005928/ENSBTAG00000011479/ENSBTAG00000017482/ENSBTAG00000017584/ENSBTAG00000019465/ENSBTAG00000020173/ENSBTAG00000037726/ENSBTAG00000056084/ENSBTAG00000024107/ENSBTAG00000000710/…	PIP4K2C/INPP5J/PLCH2/ITPK1/PI4KA/PIK3CD/INPPL1/IMPA2/PI4KB/PI4K2A/FIG4/MINPP1/INPP5K/ISYNA1/PLCG1/ITPKC/INPP5D/PLCD1/PLCB3/INPP5B/PIP5K1C/MIOX/SYNJ1/PIK3C2B/ITPKA/PLCG2/PLCD3/PLCB2/ITPKB/ENSBTAG00000071524/ENSBTAG00000076469	bta:540005/bta:514307/bta:514590/bta:518488/bta:282309/bta:504531/bta:783833/bta:511124/bta:286846/bta:507860/bta:534118/bta:541067/bta:514123/bta:509394/bta:281987/bta:534051/bta:507329/bta:281986/bta:515669/bta:538291/bta:508819/bta:508591/bta:282087/bta:537396/bta:615813/bta:100337091/bta:513057/bta:508888/bta:540877/bta:615232/bta:100337091	31
bta04670	Leukocyte transendothelial migration	45/2364	112/9183	0.000541346	0.0464204	ENSBTAG00000005557/ENSBTAG00000001700/ENSBTAG00000002066/ENSBTAG00000008004/ENSBTAG00000012002/ENSBTAG00000013451/ENSBTAG00000019604/ENSBTAG00000030182/ENSBTAG00000045901/ENSBTAG00000052670/ENSBTAG00000061619/ENSBTAG00000002714/ENSBTAG00000003568/ENSBTAG00000017060/ENSBTAG00000018984/ENSBTAG00000000345/ENSBTAG00000001004/ENSBTAG00000002350/ENSBTAG00000007531/ENSBTAG00000015543/ENSBTAG00000017381/…	AFDN/CDC42/MYL7/NCF2/BCAR1/RHOH/VASP/MAPK11/CLDN6/CD99L2/CYBA/GNAI1/CLDN10/ITGB2/PIK3CD/CLDN15/ESAM/PIK3R2/NCF4/ARHGAP35/CLDN19/PLCG1/THY1/CLDN25/ENSBTAG00000050410/RASSF5/CTNNA2/CLDN3/PRKCA/ARVCF/PLCG2/PIK3R3/CLDN23/SIPA1/CTNNA1/MYL2/MAPK12/GNAI2/MMP9/MYL11/CLDN5/ENSBTAG00000049560/CLDN9/ENSBTAG00000076469/MMP2	bta:504856/bta:532712/bta:508257/bta:281346/bta:527550/bta:768307/bta:514902/bta:618906/bta:511318/bta:613644/bta:281111/bta:281790/bta:506545/bta:281877/bta:504531/bta:514998/bta:616926/bta:282308/bta:507859/bta:540310/bta:513034/bta:281987/bta:614712/bta:522679/bta:538709/bta:539767/bta:526848/bta:404153/bta:282001/bta:515187/bta:100337091/bta:286865/bta:514634/bta:508234/bta:526848/bta:505519/…	45
bta04970	Salivary secretion	37/2364	89/9183	0.000769843	0.0467722	ENSBTAG00000008059/ENSBTAG00000009828/ENSBTAG00000040253/ENSBTAG00000001246/ENSBTAG00000002023/ENSBTAG00000008274/ENSBTAG00000038523/ENSBTAG00000039755/ENSBTAG00000052092/ENSBTAG00000027416/ENSBTAG00000000520/ENSBTAG00000004588/ENSBTAG00000018777/ENSBTAG00000050398/ENSBTAG00000011226/ENSBTAG00000013356/ENSBTAG00000017981/ENSBTAG00000024852/ENSBTAG00000039879/ENSBTAG00000056084/ENSBTAG00000058395/…	CHRM3/FXYD2/ADRA1B/ATP1A1/NOS1/ENSBTAG00000008274/ATP1A4/ENSBTAG00000039755/ENSBTAG00000052092/ENSBTAG00000027416/ATP2B3/KCNN4/ADCY5/ENSBTAG00000050398/SLC4A2/CAMP/ADRB3/CATHL2/ENSBTAG00000039879/PLCB3/ENSBTAG00000058395/ENSBTAG00000060764/CATHL3/ADRB2/TRPV6/ADCY9/PRKCA/ITPR1/ATP2B2/PLCB2/BEST2/ADRB1/CATHL5/ADRA1A/CATHL6/CATHL4/ENSBTAG00000069338	bta:281685/bta:281773/bta:407140/bta:282144/bta:536132/bta:789503/bta:537960/bta:617705/bta:404104/bta:104973792/bta:504353/bta:534591/bta:505740/bta:100847395/bta:404084/bta:317650/bta:281606/bta:282165/bta:281037/bta:515669/bta:104973792/bta:286765/bta:281037/bta:281605/bta:614878/bta:525482/bta:282001/bta:317697/bta:613800/bta:508888/bta:529463/bta:281604/bta:282167/bta:282134/bta:317651/bta:2…	37
bta04022	cGMP-PKG signaling pathway	58/2364	156/9183	0.000982232	0.0467722	ENSBTAG00000040053/ENSBTAG00000045994/ENSBTAG00000009828/ENSBTAG00000017636/ENSBTAG00000040253/ENSBTAG00000001246/ENSBTAG00000006366/ENSBTAG00000016711/ENSBTAG00000019604/ENSBTAG00000038523/ENSBTAG00000027416/ENSBTAG00000000520/ENSBTAG00000001400/ENSBTAG00000001818/ENSBTAG00000002714/ENSBTAG00000003202/ENSBTAG00000003253/ENSBTAG00000006709/ENSBTAG00000009235/ENSBTAG00000009703/ENSBTAG00000012511/…	MYH6/ADRA2C/FXYD2/AKT1/ADRA1B/ATP1A1/NFATC4/PPIF/VASP/ATP1A4/ENSBTAG00000027416/ATP2B3/AKT2/MEF2B/GNAI1/OPRD1/NPPC/NPPA/KCNMB3/MYH7/BAD/INS/ADCY5/RAF1/NFATC1/PIK3R5/ATP2A3/PPP3CA/ADRB3/PLCB3/ENSBTAG00000058395/NPPB/ADRB2/IRS4/ADCY9/ITPR1/ATP2B2/NPR1/ATP2A1/PDE2A/CREB3L3/CACNA1C/GNA11/MYLK2/CREB3L2/NOS3/PLCB2/GNAI2/CACNA1S/KCNMB1/ADORA1/MYLK4/MEF2C/ADRB1/IRS2/IRS1/ADRA1A/SLC25A6	bta:100296004/bta:407139/bta:281773/bta:280991/bta:407140/bta:282144/bta:788119/bta:414346/bta:514902/bta:537960/bta:104973792/bta:504353/bta:534923/bta:100271851/bta:281790/bta:781956/bta:281356/bta:281355/bta:539609/bta:282714/bta:615013/bta:280829/bta:505740/bta:521196/bta:511224/bta:614838/bta:512313/bta:286852/bta:281606/bta:515669/bta:104973792/bta:508734/bta:281605/bta:514607/bta:525482/bt…	58
bta04070	Phosphatidylinositol signaling system	36/2364	87/9183	0.000998331	0.0467722	ENSBTAG00000002748/ENSBTAG00000003942/ENSBTAG00000017240/ENSBTAG00000033603/ENSBTAG00000027416/ENSBTAG00000009845/ENSBTAG00000013971/ENSBTAG00000018984/ENSBTAG00000019167/ENSBTAG00000020616/ENSBTAG00000043951/ENSBTAG00000007320/ENSBTAG00000002010/ENSBTAG00000002350/ENSBTAG00000017584/ENSBTAG00000019465/ENSBTAG00000020173/ENSBTAG00000037726/ENSBTAG00000045787/ENSBTAG00000056084/ENSBTAG00000058395/…	PIP4P1/PIP4K2C/DGKQ/IP6K3/ENSBTAG00000027416/ITPK1/PI4KA/PIK3CD/INPPL1/DGKD/IMPA2/PI4KB/PI4K2A/PIK3R2/PLCG1/ITPKC/INPP5D/PLCD1/CDS1/PLCB3/ENSBTAG00000058395/INPP5B/PIP5K1C/SYNJ1/IP6K2/PIK3C2B/PRKCA/ITPR1/ITPKA/PLCG2/PIK3R3/PLCD3/PLCB2/ITPKB/ENSBTAG00000071524/ENSBTAG00000076469	bta:615077/bta:540005/bta:518371/bta:521960/bta:104973792/bta:518488/bta:282309/bta:504531/bta:783833/bta:513389/bta:511124/bta:286846/bta:507860/bta:282308/bta:281987/bta:534051/bta:507329/bta:281986/bta:100336936/bta:515669/bta:104973792/bta:538291/bta:508819/bta:282087/bta:508236/bta:537396/bta:282001/bta:317697/bta:615813/bta:100337091/bta:286865/bta:513057/bta:508888/bta:540877/bta:615232/bt…	36
bta04010	MAPK signaling pathway	97/2364	286/9183	0.0010909	0.0467722	ENSBTAG00000025462/ENSBTAG00000001029/ENSBTAG00000010639/ENSBTAG00000020485/ENSBTAG00000021808/ENSBTAG00000039153/ENSBTAG00000013454/ENSBTAG00000017618/ENSBTAG00000050242/ENSBTAG00000017636/ENSBTAG00000000317/ENSBTAG00000001404/ENSBTAG00000001462/ENSBTAG00000001700/ENSBTAG00000004114/ENSBTAG00000005700/ENSBTAG00000006017/ENSBTAG00000008134/ENSBTAG00000013688/ENSBTAG00000016515/ENSBTAG00000017422/…	GADD45B/RASGRP2/MAP2K7/ARRB1/CACNB3/RPS6KA4/TAB2/MAP3K10/NF1/AKT1/MAPK8IP1/CACNG3/FLT4/CDC42/MAP3K11/MAP3K9/NFKB2/BDNF/PGF/EFNA5/TAOK2/TAB1/TGFB1/MAP4K1/ERBB2/MAPK11/NTF4/NRTN/AKT2/GRB2/FGFR3/NGF/CACNG8/TRAF2/DUSP16/INS/MAP4K4/IGF2/CACNA1A/RPS6KA2/CACNA1I/RAF1/DUSP8/PDGFRB/CSF1R/CACNA2D4/NR4A1/NFATC1/PTPN7/NTRK1/MAPK9/IL1R1/FLNA/EGFR/PPP3CA/IRAK1/MAPKAPK2/CACNG4/GADD45G/MAP3K4/ARTN/VEGFB/ENSBTAG0…	bta:618405/bta:512056/bta:787278/bta:281637/bta:282160/bta:523746/bta:540203/bta:781037/bta:280877/bta:280991/bta:524806/bta:538496/bta:338031/bta:532712/bta:514210/bta:538340/bta:526392/bta:617701/bta:280894/bta:616742/bta:533897/bta:519958/bta:282089/bta:522002/bta:505709/bta:618906/bta:506660/bta:525562/bta:534923/bta:535298/bta:281769/bta:281350/bta:519331/bta:512355/bta:618644/bta:280829/bta…	97
bta04066	HIF-1 signaling pathway	44/2364	114/9183	0.00164036	0.0548145	ENSBTAG00000010598/ENSBTAG00000015312/ENSBTAG00000017636/ENSBTAG00000000894/ENSBTAG00000012653/ENSBTAG00000021798/ENSBTAG00000001400/ENSBTAG00000006709/ENSBTAG00000008172/ENSBTAG00000009175/ENSBTAG00000013003/ENSBTAG00000018984/ENSBTAG00000078893/ENSBTAG00000010658/ENSBTAG00000014731/ENSBTAG00000002350/ENSBTAG00000002683/ENSBTAG00000011628/ENSBTAG00000012667/ENSBTAG00000013099/ENSBTAG00000013411/…	EIF4E2/LTBR/AKT1/PGK1/CAMK2B/ERBB2/AKT2/NPPA/EGLN3/RPS6KB2/INS/PIK3CD/VHL/PFKL/GAPDH/PIK3R2/PFKP/EGFR/CAMK2G/ALDOC/ENO1/RPS6KB1/PLCG1/CAMK2A/BCL2/TLR4/TIMP1/ANGPT4/PRKCA/PLCG2/PIK3R3/EIF4E1B/VEGFA/ENO3/NOS2/PFKFB3/ALDOB/NOS3/ENSBTAG00000076469/ALDOA/MKNK2/SERPINE1/HMOX1/EIF4E2	bta:519920/bta:504653/bta:280991/bta:507476/bta:525416/bta:505709/bta:534923/bta:281355/bta:535578/bta:506083/bta:280829/bta:504531/bta:540957/bta:508683/bta:281181/bta:282308/bta:507119/bta:407217/bta:282162/bta:504584/bta:281141/bta:404181/bta:281987/bta:530719/bta:281020/bta:281536/bta:282092/bta:617915/bta:282001/bta:100337091/bta:286865/bta:614570/bta:281572/bta:540303/bta:282876/bta:407183/…	44
bta04929	GnRH secretion	27/2364	62/9183	0.00169397	0.0548145	ENSBTAG00000020485/ENSBTAG00000017636/ENSBTAG00000060277/ENSBTAG00000001400/ENSBTAG00000004588/ENSBTAG00000015050/ENSBTAG00000018984/ENSBTAG00000045610/ENSBTAG00000045748/ENSBTAG00000002350/ENSBTAG00000017055/ENSBTAG00000056084/ENSBTAG00000053940/ENSBTAG00000071891/ENSBTAG00000020455/ENSBTAG00000002979/ENSBTAG00000005260/ENSBTAG00000008626/ENSBTAG00000010660/ENSBTAG00000012181/ENSBTAG00000019079/…	ARRB1/AKT1/GPER1/AKT2/KCNN4/HCN2/PIK3CD/CACNA1I/RAF1/PIK3R2/HCN3/PLCB3/ENSBTAG00000053940/PRKCA/ITPR1/PIK3R3/SPP1/KCNN1/CACNA1C/GNA11/PLCB2/KCNJ9/KCNJ6/LHB/CACNA1S/ESR2/CACNA1H	bta:281637/bta:280991/bta:527831/bta:534923/bta:534591/bta:100297361/bta:504531/bta:282413/bta:521196/bta:282308/bta:539578/bta:515669/bta:282412/bta:282001/bta:317697/bta:286865/bta:281499/bta:408008/bta:408015/bta:281788/bta:508888/bta:614969/bta:520743/bta:280839/bta:100337204/bta:281146/bta:282412	27
bta04261	Adrenergic signaling in cardiomyocytes	56/2364	153/9183	0.00180885	0.0548145	ENSBTAG00000040053/ENSBTAG00000021808/ENSBTAG00000009828/ENSBTAG00000017636/ENSBTAG00000040253/ENSBTAG00000001246/ENSBTAG00000001404/ENSBTAG00000012653/ENSBTAG00000030182/ENSBTAG00000038523/ENSBTAG00000027416/ENSBTAG00000000520/ENSBTAG00000001400/ENSBTAG00000002714/ENSBTAG00000007509/ENSBTAG00000009703/ENSBTAG00000018777/ENSBTAG00000020192/ENSBTAG00000052803/ENSBTAG00000021994/ENSBTAG00000005978/…	MYH6/CACNB3/FXYD2/AKT1/ADRA1B/ATP1A1/CACNG3/CAMK2B/MAPK11/ATP1A4/ENSBTAG00000027416/ATP2B3/AKT2/GNAI1/CACNG8/MYH7/ADCY5/PPP2R5C/ENSBTAG00000052803/CACNA2D4/PIK3R5/TPM2/CAMK2G/ATP2A3/BVES/CAMK2A/CACNG4/PLCB3/ENSBTAG00000058395/BCL2/ADRB2/ADCY9/PRKCA/ATP2B2/KCNK2/TPM1/ATP2A1/CREB3L3/CACNA1C/CREB3L2/MYL2/PLCB2/MAPK12/GNAI2/CACNG6/MYL4/CACNB2/CACNA1S/TNNI3/ENSBTAG00000077829/PPP2R5B/PPP2R1A/ENSBTAG00…	bta:100296004/bta:282160/bta:281773/bta:280991/bta:407140/bta:282144/bta:538496/bta:525416/bta:618906/bta:537960/bta:104973792/bta:504353/bta:534923/bta:281790/bta:519331/bta:282714/bta:505740/bta:505757/bta:100298789/bta:784075/bta:614838/bta:497015/bta:282162/bta:512313/bta:539988/bta:530719/bta:519331/bta:515669/bta:104973792/bta:281020/bta:281605/bta:525482/bta:282001/bta:613800/bta:282590/bt…	56
bta04130	SNARE interactions in vesicular transport	21/2364	45/9183	0.00191771	0.0548145	ENSBTAG00000012820/ENSBTAG00000014603/ENSBTAG00000023997/ENSBTAG00000007523/ENSBTAG00000002349/ENSBTAG00000017815/ENSBTAG00000049615/ENSBTAG00000059589/ENSBTAG00000055529/ENSBTAG00000018285/ENSBTAG00000009490/ENSBTAG00000015958/ENSBTAG00000050055/ENSBTAG00000003872/ENSBTAG00000011134/ENSBTAG00000017139/ENSBTAG00000020458/ENSBTAG00000020591/ENSBTAG00000074670/ENSBTAG00000078352/ENSBTAG00000007988	STX3/VAMP1/VAMP8/STX4/STX1B/STX8/VAMP7/ENSBTAG00000059589/ENSBTAG00000055529/VAMP5/STX5/GOSR2/VTI1A/STX16/USE1/STX7/STX6/VAMP4/ENSBTAG00000074670/ENSBTAG00000078352/STX2	bta:513275/bta:505379/bta:507309/bta:508675/bta:282377/bta:613567/bta:613984/bta:614775/bta:614775/bta:540406/bta:510312/bta:506198/bta:780850/bta:519624/bta:512890/bta:507031/bta:510909/bta:616923/bta:614775/bta:614775/bta:519148	21
bta04015	Rap1 signaling pathway	80/2364	235/9183	0.00254725	0.0624998	ENSBTAG00000005557/ENSBTAG00000073055/ENSBTAG00000076049/ENSBTAG00000077226/ENSBTAG00000078045/ENSBTAG00000001029/ENSBTAG00000017636/ENSBTAG00000001462/ENSBTAG00000001700/ENSBTAG00000009293/ENSBTAG00000012002/ENSBTAG00000013688/ENSBTAG00000016515/ENSBTAG00000019604/ENSBTAG00000030182/ENSBTAG00000027416/ENSBTAG00000001400/ENSBTAG00000002714/ENSBTAG00000007164/ENSBTAG00000007446/ENSBTAG00000008952/…	AFDN/ENSBTAG00000073055/ENSBTAG00000076049/ENSBTAG00000077226/ENSBTAG00000078045/RASGRP2/AKT1/FLT4/CDC42/EVL/BCAR1/PGF/EFNA5/VASP/MAPK11/ENSBTAG00000027416/AKT2/GNAI1/FGFR3/NGF/RAP1GAP/PFN2/APBB1IP/INS/ID1/ADORA2A/ITGB2/ADCY5/PIK3CD/RAF1/PDGFRB/RALGDS/CSF1R/PIK3R2/ITGA2B/RGS14/EGFR/PARD3/PLCG1/RAPGEF1/GRIN1/PLCB3/ENSBTAG00000058395/ENSBTAG00000073871/LPAR5/RASSF5/VEGFB/ENSBTAG00000027204/ENSBTAG0…	bta:504856/bta:100300510/bta:100300510/bta:100300510/bta:100300510/bta:512056/bta:280991/bta:338031/bta:532712/bta:506201/bta:527550/bta:280894/bta:616742/bta:514902/bta:618906/bta:104973792/bta:534923/bta:281790/bta:281769/bta:281350/bta:532839/bta:539034/bta:533670/bta:280829/bta:497011/bta:617828/bta:281877/bta:505740/bta:504531/bta:521196/bta:527165/bta:513723/bta:509418/bta:282308/bta:515011…	80
bta05150	Staphylococcus aureus infection	52/2364	142/9183	0.00255101	0.0624998	ENSBTAG00000054761/ENSBTAG00000073055/ENSBTAG00000076049/ENSBTAG00000077226/ENSBTAG00000078045/ENSBTAG00000020755/ENSBTAG00000011196/ENSBTAG00000017060/ENSBTAG00000052577/ENSBTAG00000002581/ENSBTAG00000013356/ENSBTAG00000024852/ENSBTAG00000039879/ENSBTAG00000053139/ENSBTAG00000068256/ENSBTAG00000073871/ENSBTAG00000075171/ENSBTAG00000013685/ENSBTAG00000020078/ENSBTAG00000027204/ENSBTAG00000034609/…	MBL1/ENSBTAG00000073055/ENSBTAG00000076049/ENSBTAG00000077226/ENSBTAG00000078045/SELP/C1QB/ITGB2/ENSBTAG00000052577/BOLA-DYA/CAMP/CATHL2/ENSBTAG00000039879/ENSBTAG00000053139/CATHL3/ENSBTAG00000073871/SELPLG/KRT31/KRT39/ENSBTAG00000027204/ENSBTAG00000034609/KRT34/KRT19/KRT17/C1QA/KRT12/BOLA-DQB1/FCGR2B/KRT28/KRT36/ENSBTAG00000047262/ENSBTAG00000049560/ENSBTAG00000071382/ENSBTAG00000074867/TRAV45-…	bta:497014/bta:100300510/bta:100300510/bta:100300510/bta:100300510/bta:281486/bta:509968/bta:281877/bta:280678/bta:282497/bta:317650/bta:282165/bta:281037/bta:107131523/bta:281037/bta:509513/bta:617434/bta:618453/bta:537917/bta:100300510/bta:100300510/bta:531486/bta:514812/bta:281889/bta:534961/bta:788382/bta:539241/bta:282229/bta:788909/bta:536311/bta:101905591/bta:281839/bta:100300850/bta:10030…	52
bta04722	Neurotrophin signaling pathway	45/2364	121/9183	0.00342083	0.0782229	ENSBTAG00000010639/ENSBTAG00000017636/ENSBTAG00000001700/ENSBTAG00000008134/ENSBTAG00000012653/ENSBTAG00000030182/ENSBTAG00000030209/ENSBTAG00000047078/ENSBTAG00000027416/ENSBTAG00000001400/ENSBTAG00000004736/ENSBTAG00000007446/ENSBTAG00000009101/ENSBTAG00000009691/ENSBTAG00000012511/ENSBTAG00000016072/ENSBTAG00000018984/ENSBTAG00000021741/ENSBTAG00000045748/ENSBTAG00000011375/ENSBTAG00000002350/…	MAP2K7/AKT1/CDC42/BDNF/CAMK2B/MAPK11/ARHGDIA/NTF4/ENSBTAG00000027416/AKT2/GRB2/NGF/SH2B3/SH2B2/BAD/SHC2/PIK3CD/RPS6KA2/RAF1/SHC3/PIK3R2/NTRK1/MAPK9/SORT1/CAMK2G/PSEN2/IRAK1/PLCG1/CAMK2A/RAPGEF1/MAPKAPK2/ENSBTAG00000058395/BCL2/PLCG2/PIK3R3/MATK/MAP3K3/MAPK12/MAPK10/CAMK4/ENSBTAG00000076469/NFKBIB/SH2B1/BAX/IRS1	bta:787278/bta:280991/bta:532712/bta:617701/bta:525416/bta:618906/bta:338054/bta:506660/bta:104973792/bta:534923/bta:535298/bta:281350/bta:614726/bta:617840/bta:615013/bta:533455/bta:504531/bta:517953/bta:521196/bta:512696/bta:282308/bta:353111/bta:537631/bta:511591/bta:282162/bta:282010/bta:533953/bta:281987/bta:530719/bta:520454/bta:788091/bta:104973792/bta:281020/bta:100337091/bta:286865/bta:5…	45
bta04611	Platelet activation	42/2364	112/9183	0.00385597	0.0826623	ENSBTAG00000014585/ENSBTAG00000001029/ENSBTAG00000017636/ENSBTAG00000023997/ENSBTAG00000015093/ENSBTAG00000019604/ENSBTAG00000030182/ENSBTAG00000001400/ENSBTAG00000002714/ENSBTAG00000012526/ENSBTAG00000018777/ENSBTAG00000018984/ENSBTAG00000004457/ENSBTAG00000007148/ENSBTAG00000002350/ENSBTAG00000005978/ENSBTAG00000008165/ENSBTAG00000015543/ENSBTAG00000056084/ENSBTAG00000014666/ENSBTAG00000016629/…	PTGIR/RASGRP2/AKT1/VAMP8/ADAMTS13/VASP/MAPK11/AKT2/GNAI1/APBB1IP/ADCY5/PIK3CD/ORAI1/F2/PIK3R2/PIK3R5/ITGA2B/ARHGAP35/PLCB3/GP9/ADCY9/P2RY12/ITPR1/P2RY1/PLCG2/PIK3R3/TLN2/PTGS1/PLA2G4B/MYLK2/NOS3/ARHGEF1/PLCB2/MAPK12/GNAI2/FCER1G/PLA2G4F/FERMT3/ENSBTAG00000076469/P2RX1/SRC/MYLK4	bta:520278/bta:512056/bta:280991/bta:507309/bta:532272/bta:514902/bta:618906/bta:534923/bta:281790/bta:533670/bta:505740/bta:504531/bta:517688/bta:280685/bta:282308/bta:614838/bta:515011/bta:540310/bta:515669/bta:617668/bta:525482/bta:408007/bta:317697/bta:281963/bta:100337091/bta:286865/bta:528252/bta:282022/bta:505485/bta:533378/bta:287024/bta:513377/bta:508888/bta:512943/bta:281791/bta:282226/…	42
bta04935	Growth hormone synthesis, secretion and action	42/2364	113/9183	0.00463948	0.0927259	ENSBTAG00000004386/ENSBTAG00000017636/ENSBTAG00000012002/ENSBTAG00000021359/ENSBTAG00000030182/ENSBTAG00000001400/ENSBTAG00000002714/ENSBTAG00000004736/ENSBTAG00000012007/ENSBTAG00000012046/ENSBTAG00000016072/ENSBTAG00000018777/ENSBTAG00000018984/ENSBTAG00000033299/ENSBTAG00000045748/ENSBTAG00000011375/ENSBTAG00000002350/ENSBTAG00000004709/ENSBTAG00000017584/ENSBTAG00000056084/ENSBTAG00000006535/…	SOCS1/AKT1/BCAR1/ENSBTAG00000021359/MAPK11/AKT2/GNAI1/GRB2/SOCS2/JUNB/SHC2/ADCY5/PIK3CD/IGFALS/RAF1/SHC3/PIK3R2/MAPK9/PLCG1/PLCB3/IRS4/SSTR1/ADCY9/PRKCA/ITPR1/PLCG2/PIK3R3/STAT5B/CREB3L3/CACNA1C/GNA11/GHRL/CREB3L2/PLCB2/MAPK12/MAPK10/GNAI2/CACNA1S/ENSBTAG00000076469/MAP2K3/IRS2/IRS1	bta:518795/bta:280991/bta:527550/bta:531747/bta:618906/bta:534923/bta:281790/bta:535298/bta:338437/bta:514246/bta:533455/bta:505740/bta:504531/bta:532494/bta:521196/bta:512696/bta:282308/bta:537631/bta:281987/bta:515669/bta:514607/bta:107131319/bta:525482/bta:282001/bta:317697/bta:100337091/bta:286865/bta:282376/bta:513010/bta:408015/bta:281788/bta:281192/bta:785086/bta:508888/bta:512943/bta:5376…	42
bta04152	AMPK signaling pathway	44/2364	120/9183	0.00509637	0.0927259	ENSBTAG00000010815/ENSBTAG00000009727/ENSBTAG00000017636/ENSBTAG00000009190/ENSBTAG00000046547/ENSBTAG00000000013/ENSBTAG00000000985/ENSBTAG00000001400/ENSBTAG00000004258/ENSBTAG00000009175/ENSBTAG00000013003/ENSBTAG00000016048/ENSBTAG00000017514/ENSBTAG00000018984/ENSBTAG00000020192/ENSBTAG00000038321/ENSBTAG00000052803/ENSBTAG00000010658/ENSBTAG00000022449/ENSBTAG00000002350/ENSBTAG00000002683/…	CAMKK2/ADIPOR1/AKT1/SLC2A4/CIDEA/PRKAA1/RAB10/AKT2/EEF2/RPS6KB2/INS/CPT1B/CCND1/PIK3CD/PPP2R5C/LIPE/ENSBTAG00000052803/PFKL/SCD5/PIK3R2/PFKP/FBP1/RPS6KB1/PRKAG3/IRS4/PIK3R3/TSC1/PFKFB3/CREB3L3/STK11/CREB3L2/FASN/TSC1/ENSBTAG00000077829/PCK1/PPP2R5B/CPT1C/PPP2R1A/SCD/ENSBTAG00000063075/IRS2/RAB14/IRS1/ADRA1A	bta:509084/bta:407235/bta:280991/bta:282359/bta:527051/bta:540404/bta:783373/bta:534923/bta:281138/bta:506083/bta:280829/bta:509459/bta:524530/bta:504531/bta:505757/bta:286879/bta:100298789/bta:508683/bta:617419/bta:282308/bta:507119/bta:513483/bta:404181/bta:511961/bta:514607/bta:286865/bta:533440/bta:407183/bta:513010/bta:100337329/bta:785086/bta:281152/bta:533440/bta:100298789/bta:282855/bta:5…	44
bta04915	Estrogen signaling pathway	47/2364	130/9183	0.00528797	0.0927259	ENSBTAG00000007605/ENSBTAG00000017636/ENSBTAG00000060277/ENSBTAG00000012500/ENSBTAG00000027416/ENSBTAG00000001400/ENSBTAG00000002714/ENSBTAG00000004736/ENSBTAG00000016072/ENSBTAG00000018777/ENSBTAG00000018984/ENSBTAG00000045748/ENSBTAG00000011375/ENSBTAG00000002350/ENSBTAG00000011628/ENSBTAG00000053139/ENSBTAG00000056084/ENSBTAG00000058395/ENSBTAG00000019302/ENSBTAG00000013685/ENSBTAG00000020078/…	FKBP4/AKT1/GPER1/RARA/ENSBTAG00000027416/AKT2/GNAI1/GRB2/SHC2/ADCY5/PIK3CD/RAF1/SHC3/PIK3R2/EGFR/ENSBTAG00000053139/PLCB3/ENSBTAG00000058395/BCL2/KRT31/KRT39/KRT34/ADCY9/ITPR1/TGFA/PIK3R3/KRT19/KRT17/POMC/CREB3L3/KRT12/CREB3L2/NOS3/PLCB2/GNAI2/MMP9/KCNJ9/LSM2/KRT28/KCNJ6/KRT36/ENSBTAG00000047262/KRT37/ESR2/SRC/GRM1/MMP2	bta:508535/bta:280991/bta:527831/bta:534280/bta:104973792/bta:534923/bta:281790/bta:535298/bta:533455/bta:505740/bta:504531/bta:521196/bta:512696/bta:282308/bta:407217/bta:107131523/bta:515669/bta:104973792/bta:281020/bta:618453/bta:537917/bta:531486/bta:525482/bta:317697/bta:540388/bta:286865/bta:514812/bta:281889/bta:281416/bta:513010/bta:788382/bta:785086/bta:287024/bta:508888/bta:281791/bta:2…	47
bta01521	EGFR tyrosine kinase inhibitor resistance	32/2364	82/9183	0.00549395	0.0927259	ENSBTAG00000010598/ENSBTAG00000050242/ENSBTAG00000017636/ENSBTAG00000021798/ENSBTAG00000001400/ENSBTAG00000004736/ENSBTAG00000007164/ENSBTAG00000009175/ENSBTAG00000012511/ENSBTAG00000016072/ENSBTAG00000018984/ENSBTAG00000019964/ENSBTAG00000024105/ENSBTAG00000045748/ENSBTAG00000002804/ENSBTAG00000011375/ENSBTAG00000002350/ENSBTAG00000004150/ENSBTAG00000011628/ENSBTAG00000016851/ENSBTAG00000017584/…	EIF4E2/NF1/AKT1/ERBB2/AKT2/GRB2/FGFR3/RPS6KB2/BAD/SHC2/PIK3CD/GAS6/BCL2L11/RAF1/PDGFRB/SHC3/PIK3R2/NRG1/EGFR/RPS6KB1/PLCG1/BCL2/PRKCA/TGFA/PLCG2/PIK3R3/EIF4E1B/VEGFA/ENSBTAG00000076469/SRC/BAX/EIF4E2	bta:519920/bta:280877/bta:280991/bta:505709/bta:534923/bta:535298/bta:281769/bta:506083/bta:615013/bta:533455/bta:504531/bta:504526/bta:507390/bta:521196/bta:527165/bta:512696/bta:282308/bta:783452/bta:407217/bta:404181/bta:281987/bta:281020/bta:282001/bta:540388/bta:100337091/bta:286865/bta:614570/bta:281572/bta:100337091/bta:535742/bta:280730/bta:519920	32
bta00515	Mannose type O-glycan biosynthesis	12/2364	23/9183	0.0059425	0.0927259	ENSBTAG00000022238/ENSBTAG00000017656/ENSBTAG00000021953/ENSBTAG00000010805/ENSBTAG00000013750/ENSBTAG00000021897/ENSBTAG00000005104/ENSBTAG00000009607/ENSBTAG00000062225/ENSBTAG00000027477/ENSBTAG00000002704/ENSBTAG00000004328	B4GAT1/ST3GAL3/LARGE1/POMT1/B3GALNT2/B4GALT3/MGAT5B/LARGE2/B3GAT2/B3GAT1/POMT2/CHST10	bta:618055/bta:444859/bta:506466/bta:617609/bta:100125310/bta:515771/bta:785213/bta:510504/bta:541595/bta:541596/bta:537054/bta:511215	12
bta04910	Insulin signaling pathway	48/2364	134/9183	0.00594743	0.0927259	ENSBTAG00000002880/ENSBTAG00000010598/ENSBTAG00000004386/ENSBTAG00000017636/ENSBTAG00000008195/ENSBTAG00000009190/ENSBTAG00000027416/ENSBTAG00000000013/ENSBTAG00000001400/ENSBTAG00000004736/ENSBTAG00000009175/ENSBTAG00000009691/ENSBTAG00000012007/ENSBTAG00000012511/ENSBTAG00000013003/ENSBTAG00000016072/ENSBTAG00000018984/ENSBTAG00000019167/ENSBTAG00000038321/ENSBTAG00000045748/ENSBTAG00000046142/…	SORBS1/EIF4E2/SOCS1/AKT1/PHKG1/SLC2A4/ENSBTAG00000027416/PRKAA1/AKT2/GRB2/RPS6KB2/SH2B2/SOCS2/BAD/INS/SHC2/PIK3CD/INPPL1/LIPE/RAF1/PRKAR1B/SHC3/PIK3R2/MAPK9/FBP1/RPS6KB1/RAPGEF1/ENSBTAG00000058395/PRKAG3/IRS4/PIK3R3/EIF4E1B/TSC1/EXOC7/PPP1R3B/FASN/MAPK10/PPP1R3F/TSC1/ENSBTAG00000071524/PCK1/MKNK2/PYGB/PYGL/IRS2/PRKAR2A/IRS1/EIF4E2	bta:504625/bta:519920/bta:518795/bta:280991/bta:540682/bta:282359/bta:104973792/bta:540404/bta:534923/bta:535298/bta:506083/bta:617840/bta:338437/bta:615013/bta:280829/bta:533455/bta:504531/bta:783833/bta:286879/bta:521196/bta:505370/bta:512696/bta:282308/bta:537631/bta:513483/bta:404181/bta:520454/bta:104973792/bta:511961/bta:514607/bta:286865/bta:614570/bta:533440/bta:505568/bta:514428/bta:2811…	48
bta04750	Inflammatory mediator regulation of TRP channels	38/2364	102/9183	0.00656702	0.0954152	ENSBTAG00000012653/ENSBTAG00000030182/ENSBTAG00000061643/ENSBTAG00000027416/ENSBTAG00000007446/ENSBTAG00000014015/ENSBTAG00000018777/ENSBTAG00000018984/ENSBTAG00000002350/ENSBTAG00000003060/ENSBTAG00000004709/ENSBTAG00000005273/ENSBTAG00000012667/ENSBTAG00000017584/ENSBTAG00000020087/ENSBTAG00000056084/ENSBTAG00000058395/ENSBTAG00000021933/ENSBTAG00000003014/ENSBTAG00000016629/ENSBTAG00000071891/…	CAMK2B/MAPK11/HRH1/ENSBTAG00000027416/NGF/PLA2G6/ADCY5/PIK3CD/PIK3R2/NTRK1/MAPK9/IL1R1/CAMK2G/PLCG1/CAMK2A/PLCB3/ENSBTAG00000058395/ALOX12/TRPV2/ADCY9/PRKCA/ENSBTAG00000074765/ITPR1/F2RL1/PLCG2/PIK3R3/PLA2G4B/ASIC3/PLCB2/MAPK12/MAPK10/PLA2G4F/P2RY2/ENSBTAG00000076469/SRC/MAP2K3/TRPV3/TRPV1	bta:525416/bta:618906/bta:281231/bta:104973792/bta:281350/bta:535381/bta:505740/bta:504531/bta:282308/bta:353111/bta:537631/bta:515640/bta:282162/bta:281987/bta:530719/bta:515669/bta:104973792/bta:407169/bta:507664/bta:525482/bta:282001/bta:511936/bta:317697/bta:526525/bta:100337091/bta:286865/bta:505485/bta:789132/bta:508888/bta:512943/bta:537631/bta:522866/bta:282638/bta:100337091/bta:535742/bt…	38
bta04014	Ras signaling pathway	89/2364	274/9183	0.00675145	0.0954152	ENSBTAG00000005557/ENSBTAG00000073055/ENSBTAG00000076049/ENSBTAG00000077226/ENSBTAG00000078045/ENSBTAG00000001029/ENSBTAG00000050242/ENSBTAG00000013958/ENSBTAG00000017636/ENSBTAG00000001462/ENSBTAG00000001700/ENSBTAG00000006982/ENSBTAG00000008134/ENSBTAG00000013688/ENSBTAG00000016043/ENSBTAG00000016515/ENSBTAG00000017689/ENSBTAG00000020963/ENSBTAG00000020975/ENSBTAG00000047078/ENSBTAG00000027416/…	AFDN/ENSBTAG00000073055/ENSBTAG00000076049/ENSBTAG00000077226/ENSBTAG00000078045/RASGRP2/NF1/PAK4/AKT1/FLT4/CDC42/RAB5C/BDNF/PGF/GNB3/EFNA5/BRMS1/RASSF1/SYNGAP1/NTF4/ENSBTAG00000027416/GNG11/AKT2/PLA2G2E/GRB2/FGFR3/NGF/BAD/INS/IGF2/PLA2G6/PLA2G16/SHC2/PIK3CD/RAF1/PDGFRB/RALGDS/SHC3/CSF1R/ENSBTAG00000021522/PIK3R2/NTRK1/MAPK9/EGFR/PLCG1/RALBP1/GRIN1/ENSBTAG00000053845/ENSBTAG00000058395/ENSBTAG000…	bta:504856/bta:100300510/bta:100300510/bta:100300510/bta:100300510/bta:512056/bta:280877/bta:539742/bta:280991/bta:338031/bta:532712/bta:613749/bta:617701/bta:280894/bta:513340/bta:616742/bta:509295/bta:510276/bta:790307/bta:506660/bta:104973792/bta:511812/bta:534923/bta:506243/bta:535298/bta:281769/bta:281350/bta:615013/bta:280829/bta:281240/bta:535381/bta:506802/bta:533455/bta:504531/bta:521196…	89
bta04146	Peroxisome	31/2364	80/9183	0.00700617	0.0954152	ENSBTAG00000021535/ENSBTAG00000007537/ENSBTAG00000013538/ENSBTAG00000020527/ENSBTAG00000003885/ENSBTAG00000005183/ENSBTAG00000005797/ENSBTAG00000007510/ENSBTAG00000018321/ENSBTAG00000018854/ENSBTAG00000018894/ENSBTAG00000020371/ENSBTAG00000067716/ENSBTAG00000005532/ENSBTAG00000009309/ENSBTAG00000018235/ENSBTAG00000023614/ENSBTAG00000011826/ENSBTAG00000018269/ENSBTAG00000027412/ENSBTAG00000001747/…	CROT/PEX19/PEX14/IDH1/PEX2/MVK/AGXT/PXMP2/PAOX/SOD1/PEX11G/ACOT8/MPV17L/PEX6/PEX10/SLC45A2/NUDT19/PEX26/MPV17/ENSBTAG00000027412/PEX3/FAR2/ENSBTAG00000034032/PXMP4/ENSBTAG00000058830/NOS2/NUDT7/IDH2/HAO1/ABCD1/PEX16	bta:281092/bta:521522/bta:507393/bta:281235/bta:512677/bta:505792/bta:789572/bta:508609/bta:282639/bta:281495/bta:506518/bta:504360/bta:617491/bta:534944/bta:614539/bta:540376/bta:785361/bta:537878/bta:505763/bta:281495/bta:515730/bta:534380/bta:617160/bta:617160/bta:617160/bta:282876/bta:504826/bta:327669/bta:509481/bta:515178/bta:510447	31
bta05214	Glioma	30/2364	77/9183	0.00723264	0.0954152	ENSBTAG00000025462/ENSBTAG00000017636/ENSBTAG00000012653/ENSBTAG00000027416/ENSBTAG00000001400/ENSBTAG00000003971/ENSBTAG00000004736/ENSBTAG00000016072/ENSBTAG00000017514/ENSBTAG00000018984/ENSBTAG00000045748/ENSBTAG00000002804/ENSBTAG00000011375/ENSBTAG00000002350/ENSBTAG00000011628/ENSBTAG00000012667/ENSBTAG00000014400/ENSBTAG00000017584/ENSBTAG00000020087/ENSBTAG00000058395/ENSBTAG00000000428/…	GADD45B/AKT1/CAMK2B/ENSBTAG00000027416/AKT2/E2F1/GRB2/SHC2/CCND1/PIK3CD/RAF1/PDGFRB/SHC3/PIK3R2/EGFR/CAMK2G/E2F2/PLCG1/CAMK2A/ENSBTAG00000058395/BAK1/GADD45G/PRKCA/TGFA/PLCG2/PIK3R3/CAMK1D/CAMK4/ENSBTAG00000076469/BAX	bta:618405/bta:280991/bta:525416/bta:104973792/bta:534923/bta:535369/bta:535298/bta:533455/bta:524530/bta:504531/bta:521196/bta:527165/bta:512696/bta:282308/bta:407217/bta:282162/bta:617024/bta:281987/bta:530719/bta:104973792/bta:514090/bta:504939/bta:282001/bta:540388/bta:100337091/bta:286865/bta:526873/bta:100337083/bta:100337091/bta:280730	30
bta05223	Non-small cell lung cancer	28/2364	71/9183	0.00767312	0.097477	ENSBTAG00000025462/ENSBTAG00000011518/ENSBTAG00000017636/ENSBTAG00000020963/ENSBTAG00000021798/ENSBTAG00000001400/ENSBTAG00000003971/ENSBTAG00000004736/ENSBTAG00000012511/ENSBTAG00000017514/ENSBTAG00000018984/ENSBTAG00000045748/ENSBTAG00000002350/ENSBTAG00000011628/ENSBTAG00000014400/ENSBTAG00000017584/ENSBTAG00000000428/ENSBTAG00000003033/ENSBTAG00000010427/ENSBTAG00000071891/ENSBTAG00000000570/…	GADD45B/RARB/AKT1/RASSF1/ERBB2/AKT2/E2F1/GRB2/BAD/CCND1/PIK3CD/RAF1/PIK3R2/EGFR/E2F2/PLCG1/BAK1/GADD45G/RASSF5/PRKCA/RET/RXRB/TGFA/PLCG2/PIK3R3/STAT5B/ENSBTAG00000076469/BAX	bta:618405/bta:616895/bta:280991/bta:510276/bta:505709/bta:534923/bta:535369/bta:535298/bta:615013/bta:524530/bta:504531/bta:521196/bta:282308/bta:407217/bta:617024/bta:281987/bta:514090/bta:504939/bta:539767/bta:282001/bta:515924/bta:504943/bta:540388/bta:100337091/bta:286865/bta:282376/bta:100337091/bta:280730	28
bta04370	VEGF signaling pathway	23/2364	56/9183	0.00856828	0.0994304	ENSBTAG00000017636/ENSBTAG00000001700/ENSBTAG00000030182/ENSBTAG00000001400/ENSBTAG00000009872/ENSBTAG00000012511/ENSBTAG00000016072/ENSBTAG00000018984/ENSBTAG00000045748/ENSBTAG00000002350/ENSBTAG00000016005/ENSBTAG00000017584/ENSBTAG00000038107/ENSBTAG00000071891/ENSBTAG00000002103/ENSBTAG00000002979/ENSBTAG00000005339/ENSBTAG00000006784/ENSBTAG00000017680/ENSBTAG00000019574/ENSBTAG00000032068/…	AKT1/CDC42/MAPK11/AKT2/SPHK2/BAD/SHC2/PIK3CD/RAF1/PIK3R2/PPP3CA/PLCG1/MAPKAPK2/PRKCA/PLCG2/PIK3R3/VEGFA/PLA2G4B/NOS3/MAPK12/PLA2G4F/ENSBTAG00000076469/SRC	bta:280991/bta:532712/bta:618906/bta:534923/bta:533103/bta:615013/bta:533455/bta:504531/bta:521196/bta:282308/bta:286852/bta:281987/bta:788091/bta:282001/bta:100337091/bta:286865/bta:281572/bta:505485/bta:287024/bta:512943/bta:522866/bta:100337091/bta:535742	23
bta05226	Gastric cancer	50/2364	143/9183	0.00858441	0.0994304	ENSBTAG00000025462/ENSBTAG00000011518/ENSBTAG00000017636/ENSBTAG00000019336/ENSBTAG00000020457/ENSBTAG00000021798/ENSBTAG00000001400/ENSBTAG00000001668/ENSBTAG00000003971/ENSBTAG00000004736/ENSBTAG00000009175/ENSBTAG00000015364/ENSBTAG00000016072/ENSBTAG00000017514/ENSBTAG00000018984/ENSBTAG00000020267/ENSBTAG00000024552/ENSBTAG00000045748/ENSBTAG00000051083/ENSBTAG00000052989/ENSBTAG00000057245/…	GADD45B/RARB/AKT1/DVL3/TGFB1/ERBB2/AKT2/WNT7A/E2F1/GRB2/RPS6KB2/WNT1/SHC2/CCND1/PIK3CD/WNT9A/SHH/RAF1/WNT4/FZD8/WNT5B/ENSBTAG00000071839/SHC3/PIK3R2/EGFR/E2F2/RPS6KB1/FZD4/BAK1/GADD45G/BCL2/CTNNA2/TCF7L1/WNT2/FZD3/RXRB/PIK3R3/CSNK1A1/FGF21/CTNNA1/AXIN1/JUP/CDH17/FGF5/FGF9/DVL1/FGF19/BAX/FZD5/ENSBTAG00000074600	bta:618405/bta:616895/bta:280991/bta:539203/bta:282089/bta:505709/bta:534923/bta:533782/bta:535369/bta:535298/bta:506083/bta:540662/bta:533455/bta:524530/bta:504531/bta:511308/bta:286821/bta:521196/bta:789600/bta:616913/bta:508008/bta:789571/bta:512696/bta:282308/bta:407217/bta:617024/bta:404181/bta:445416/bta:514090/bta:504939/bta:281020/bta:526848/bta:515303/bta:493729/bta:445419/bta:504943/bta…	50
bta04360	Axon guidance	58/2364	170/9183	0.00877546	0.0994304	ENSBTAG00000010662/ENSBTAG00000013958/ENSBTAG00000001483/ENSBTAG00000001700/ENSBTAG00000006366/ENSBTAG00000010704/ENSBTAG00000011446/ENSBTAG00000012137/ENSBTAG00000012653/ENSBTAG00000015926/ENSBTAG00000016515/ENSBTAG00000018603/ENSBTAG00000018773/ENSBTAG00000021920/ENSBTAG00000002714/ENSBTAG00000007235/ENSBTAG00000007281/ENSBTAG00000015362/ENSBTAG00000018984/ENSBTAG00000020600/ENSBTAG00000024552/…	LIMK2/PAK4/SRGAP2/CDC42/NFATC4/LRRC4/SEMA7A/NTN1/CAMK2B/ABLIM2/EFNA5/RGMA/RND1/SEMA4C/GNAI1/NTNG2/SEMA6C/BMP7/PIK3CD/RHOD/SHH/SEMA6B/LIMK1/NTN3/RAF1/WNT4/WNT5B/PIK3R2/PLXNA3/SEMA4A/CAMK2G/SEMA3E/PARD3/PPP3CA/PLCG1/CAMK2A/SEMA3B/PLXNB1/SEMA4B/PRKCA/FZD3/PLCG2/PIK3R3/EPHB4/EPHA1/NGEF/BOC/UNC5A/EFNB1/GNAI2/SLIT1/ENSBTAG00000076469/SRC/PAK1/CFL1/SEMA4D/TRPC3/EPHA8	bta:513539/bta:539742/bta:519843/bta:532712/bta:788119/bta:525767/bta:614707/bta:522767/bta:525416/bta:618227/bta:616742/bta:518756/bta:508869/bta:526028/bta:281790/bta:523720/bta:524464/bta:540595/bta:504531/bta:512924/bta:286821/bta:527573/bta:535225/bta:787961/bta:521196/bta:789600/bta:508008/bta:282308/bta:531240/bta:510239/bta:282162/bta:535644/bta:527964/bta:286852/bta:281987/bta:530719/bta…	58
bta04514	Cell adhesion molecules	79/2364	242/9183	0.00898642	0.0994304	ENSBTAG00000073055/ENSBTAG00000076049/ENSBTAG00000077226/ENSBTAG00000078045/ENSBTAG00000007307/ENSBTAG00000068615/ENSBTAG00000000244/ENSBTAG00000010704/ENSBTAG00000018052/ENSBTAG00000020755/ENSBTAG00000026326/ENSBTAG00000038168/ENSBTAG00000045901/ENSBTAG00000052670/ENSBTAG00000066201/ENSBTAG00000067995/ENSBTAG00000003217/ENSBTAG00000003568/ENSBTAG00000006841/ENSBTAG00000007235/ENSBTAG00000011530/…	ENSBTAG00000073055/ENSBTAG00000076049/ENSBTAG00000077226/ENSBTAG00000078045/SELE/ENSBTAG00000068615/NRXN2/LRRC4/PTPRS/SELP/SPN/SLITRK1/CLDN6/CD99L2/ENSBTAG00000066201/ENSBTAG00000067995/CADM3/CLDN10/LRRC4B/NTNG2/CDH15/SDC2/NECTIN1/ITGB2/SLITRK3/ENSBTAG00000067761/ENSBTAG00000077217/ENSBTAG00000053422/ENSBTAG00000058268/ENSBTAG00000077690/ENSBTAG00000078332/CLDN15/ESAM/BOLA-DYA/CLDN19/CLDN25/ENSBT…	bta:100300510/bta:100300510/bta:100300510/bta:100300510/bta:281484/bta:505580/bta:537808/bta:525767/bta:537480/bta:281486/bta:614645/bta:615880/bta:511318/bta:613644/bta:505580/bta:505580/bta:531178/bta:506545/bta:539607/bta:523720/bta:522202/bta:615785/bta:533492/bta:281877/bta:527364/bta:505580/bta:505580/bta:505580/bta:505580/bta:505580/bta:505580/bta:514998/bta:616926/bta:282497/bta:513034/bt…	79
bta01522	Endocrine resistance	34/2364	91/9183	0.0093175	0.0998719	ENSBTAG00000017636/ENSBTAG00000060277/ENSBTAG00000021798/ENSBTAG00000030182/ENSBTAG00000049724/ENSBTAG00000061888/ENSBTAG00000001400/ENSBTAG00000003971/ENSBTAG00000004736/ENSBTAG00000007319/ENSBTAG00000009175/ENSBTAG00000012511/ENSBTAG00000016072/ENSBTAG00000017514/ENSBTAG00000018777/ENSBTAG00000018984/ENSBTAG00000045748/ENSBTAG00000011375/ENSBTAG00000002350/ENSBTAG00000004709/ENSBTAG00000011628/…	AKT1/GPER1/ERBB2/MAPK11/ENSBTAG00000049724/ENSBTAG00000061888/AKT2/E2F1/GRB2/JAG2/RPS6KB2/BAD/SHC2/CCND1/ADCY5/PIK3CD/RAF1/SHC3/PIK3R2/MAPK9/EGFR/E2F2/RPS6KB1/CARM1/BCL2/ADCY9/PIK3R3/MAPK12/MAPK10/MMP9/ESR2/SRC/BAX/MMP2	bta:280991/bta:527831/bta:505709/bta:618906/bta:618614/bta:767866/bta:534923/bta:535369/bta:535298/bta:517405/bta:506083/bta:615013/bta:533455/bta:524530/bta:505740/bta:504531/bta:521196/bta:512696/bta:282308/bta:537631/bta:407217/bta:617024/bta:404181/bta:784795/bta:281020/bta:525482/bta:286865/bta:512943/bta:537631/bta:282871/bta:281146/bta:535742/bta:280730/bta:282872	34
bta04024	cAMP signaling pathway	81/2364	250/9183	0.0101059	0.10504	ENSBTAG00000005557/ENSBTAG00000071467/ENSBTAG00000009828/ENSBTAG00000017636/ENSBTAG00000001246/ENSBTAG00000002749/ENSBTAG00000008134/ENSBTAG00000012032/ENSBTAG00000012109/ENSBTAG00000012653/ENSBTAG00000021359/ENSBTAG00000037649/ENSBTAG00000038523/ENSBTAG00000060485/ENSBTAG00000027416/ENSBTAG00000000520/ENSBTAG00000001400/ENSBTAG00000002714/ENSBTAG00000006709/ENSBTAG00000012511/ENSBTAG00000015050/…	AFDN/ENSBTAG00000071467/FXYD2/AKT1/ATP1A1/CRHR1/BDNF/PDE4A/EDN3/CAMK2B/ENSBTAG00000021359/VIPR2/ATP1A4/ENSBTAG00000060485/ENSBTAG00000027416/ATP2B3/AKT2/GNAI1/NPPA/BAD/HCN2/ADORA2A/ADCY5/PIK3CD/ADCYAP1/LIPE/GRIN2C/RAF1/AMH/ORAI1/NFATC1/PIK3R2/MAPK9/GIPR/HTR6/CAMK2G/ATP2A3/BVES/CAMK2A/HTR1D/ENSBTAG00000046041/GRIN1/ENSBTAG00000058395/ENSBTAG00000079119/PTGER3/ENSBTAG00000059308/ENSBTAG00000071004/…	bta:504856/bta:515333/bta:281773/bta:280991/bta:282144/bta:281716/bta:617701/bta:512222/bta:513753/bta:525416/bta:531747/bta:790124/bta:537960/bta:509854/bta:104973792/bta:504353/bta:534923/bta:281790/bta:281355/bta:615013/bta:100297361/bta:617828/bta:505740/bta:504531/bta:615187/bta:286879/bta:535158/bta:521196/bta:280718/bta:517688/bta:511224/bta:282308/bta:537631/bta:617879/bta:512167/bta:2821…	81
bta04814	Motor proteins	66/2364	199/9183	0.0109953	0.110825	ENSBTAG00000006128/ENSBTAG00000040053/ENSBTAG00000038978/ENSBTAG00000000458/ENSBTAG00000002066/ENSBTAG00000008088/ENSBTAG00000011125/ENSBTAG00000012675/ENSBTAG00000014655/ENSBTAG00000015988/ENSBTAG00000016523/ENSBTAG00000016726/ENSBTAG00000019841/ENSBTAG00000019920/ENSBTAG00000021904/ENSBTAG00000024605/ENSBTAG00000076558/ENSBTAG00000004472/ENSBTAG00000004554/ENSBTAG00000006419/ENSBTAG00000007694/…	DYNLT4/MYH6/ENSBTAG00000038978/DYNC1LI2/MYL7/KIF18B/MYO9B/MYO19/MYO1A/MYH11/DNAH10/KIF15/KIF9/BICDL2/KIF26A/DYNLL1/ENSBTAG00000076558/DYNLT1/CAPZB/TNNT1/KIF25/MYH7/TNNT3/TNNC2/ENSBTAG00000049044/ENSBTAG00000056848/MYO1C/DNAH2/TNNI2/TPM2/ENSBTAG00000011713/MYO1D/KLC2/MYO1E/DNAH9/KIF6/TUBG2/MYO7B/KIF21B/TUBB2A/DNAL4/TUBB2B/KIF1A/DYNLRB1/MYL1/MYO18B/TPM1/MYO1F/KIF24/ACTA2/DCTN4/DYNC1H1/KLC1/MYL2/TUB…	bta:516323/bta:100296004/bta:538109/bta:519789/bta:508257/bta:511170/bta:513493/bta:508229/bta:281936/bta:530050/bta:100847550/bta:541135/bta:508574/bta:507073/bta:100337486/bta:404151/bta:107132260/bta:282380/bta:338052/bta:282095/bta:616884/bta:282714/bta:282096/bta:615428/bta:282380/bta:536747/bta:281937/bta:789044/bta:506434/bta:497015/bta:782104/bta:522967/bta:518136/bta:523485/bta:790891/bt…	66
bta04934	Cushing syndrome	53/2364	155/9183	0.0113087	0.110825	ENSBTAG00000002374/ENSBTAG00000002749/ENSBTAG00000012653/ENSBTAG00000019336/ENSBTAG00000001668/ENSBTAG00000002714/ENSBTAG00000003971/ENSBTAG00000004596/ENSBTAG00000009017/ENSBTAG00000010478/ENSBTAG00000015364/ENSBTAG00000017514/ENSBTAG00000018093/ENSBTAG00000018777/ENSBTAG00000020267/ENSBTAG00000020520/ENSBTAG00000045610/ENSBTAG00000051083/ENSBTAG00000051102/ENSBTAG00000052989/ENSBTAG00000057245/…	ARMC5/CRHR1/CAMK2B/DVL3/WNT7A/GNAI1/E2F1/ENSBTAG00000004596/NR5A1/AIP/WNT1/CCND1/KMT2A/ADCY5/WNT9A/RASD1/CACNA1I/WNT4/KCNK3/FZD8/WNT5B/ORAI1/NR4A1/EGFR/CAMK2G/E2F2/CAMK2A/CYP21A2/PLCB3/FZD4/ENSBTAG00000053940/AHRR/TCF7L1/WNT2/ADCY9/ITPR1/FZD3/KCNK2/POMC/CREB3L3/CACNA1C/GNA11/CREB3L2/AXIN1/PLCB2/GNAI2/CACNA1S/MEN1/DVL1/CACNA1H/CRHR2/FZD5/ENSBTAG00000074600	bta:515835/bta:281716/bta:525416/bta:539203/bta:533782/bta:281790/bta:535369/bta:282422/bta:281948/bta:360190/bta:540662/bta:524530/bta:508330/bta:505740/bta:511308/bta:507449/bta:282413/bta:789600/bta:519188/bta:616913/bta:508008/bta:517688/bta:528390/bta:407217/bta:282162/bta:617024/bta:530719/bta:281741/bta:515669/bta:445416/bta:282412/bta:280714/bta:515303/bta:493729/bta:525482/bta:317697/bta…	53
bta05017	Spinocerebellar ataxia	49/2364	142/9183	0.012055	0.112218	ENSBTAG00000012726/ENSBTAG00000003658/ENSBTAG00000017636/ENSBTAG00000003602/ENSBTAG00000004282/ENSBTAG00000005578/ENSBTAG00000016711/ENSBTAG00000019785/ENSBTAG00000031654/ENSBTAG00000077090/ENSBTAG00000077200/ENSBTAG00000000510/ENSBTAG00000001400/ENSBTAG00000005127/ENSBTAG00000009351/ENSBTAG00000010497/ENSBTAG00000012049/ENSBTAG00000014828/ENSBTAG00000016799/ENSBTAG00000018984/ENSBTAG00000021461/…	PSMB5/RELN/AKT1/RBPJ/AMBRA1/KAT5/PPIF/CIC/KCND3/PSMD13/ENSBTAG00000077200/ATG101/AKT2/PSMA7/ATXN10/TRAF2/WIPI2/CACNA1A/ERN1/PIK3CD/PSMD3/PSMD8/ENSBTAG00000038051/GRIN2C/ENSBTAG00000062132/PIK3R2/MAPK9/BEAN1/RBPJL/ATP2A3/TBPL2/WIPI1/GRIN1/PLCB3/PRKCA/ITPR1/PIK3R3/PSMC1/ATP2A1/ATG2A/PLCB2/MAPK10/PSMC3/GRIN3B/KCNC3/ATG13/TRPC3/GRM1/SLC25A6	bta:534640/bta:281450/bta:280991/bta:767928/bta:517263/bta:505619/bta:414346/bta:538483/bta:539739/bta:513525/bta:534640/bta:513049/bta:534923/bta:505050/bta:767990/bta:512355/bta:512685/bta:282648/bta:112442685/bta:504531/bta:504937/bta:512891/bta:532875/bta:535158/bta:532875/bta:282308/bta:537631/bta:100297073/bta:540059/bta:512313/bta:615096/bta:528410/bta:100336579/bta:515669/bta:282001/bta:3…	49
bta04140	Autophagy - animal	54/2364	159/9183	0.0122944	0.112218	ENSBTAG00000010815/ENSBTAG00000017636/ENSBTAG00000023997/ENSBTAG00000004282/ENSBTAG00000012462/ENSBTAG00000018438/ENSBTAG00000032436/ENSBTAG00000000013/ENSBTAG00000000510/ENSBTAG00000001400/ENSBTAG00000009175/ENSBTAG00000012049/ENSBTAG00000012511/ENSBTAG00000013003/ENSBTAG00000016799/ENSBTAG00000018984/ENSBTAG00000045748/ENSBTAG00000047135/ENSBTAG00000002350/ENSBTAG00000004709/ENSBTAG00000005357/…	CAMKK2/AKT1/VAMP8/AMBRA1/MAP1LC3C/RRAGD/UBC/PRKAA1/ATG101/AKT2/RPS6KB2/WIPI2/BAD/INS/ERN1/PIK3CD/RAF1/GORASP1/PIK3R2/MAPK9/VPS11/CTSB/PRAP1/PTBP3/RPS6KB1/ATG16L2/WIPI1/BNIP3/BCL2/IRS4/ITPR1/WDR45/PIK3R3/TSC1/ATG2A/VPS41/LAMP1/STK11/DAPK2/DEPTOR/STX7/MAPK10/TSC1/SMCR8/ATG9A/VPS39/UBA52/GABARAPL1/IRS2/RAB7B/ATG4B/ATG13/IRS1/MAP1LC3A	bta:509084/bta:280991/bta:507309/bta:517263/bta:507432/bta:541106/bta:444874/bta:540404/bta:513049/bta:534923/bta:506083/bta:512685/bta:615013/bta:280829/bta:112442685/bta:504531/bta:521196/bta:613757/bta:282308/bta:537631/bta:540381/bta:281105/bta:512786/bta:534155/bta:404181/bta:511036/bta:528410/bta:615342/bta:281020/bta:514607/bta:317697/bta:539190/bta:286865/bta:533440/bta:529808/bta:528654/…	54
bta04392	Hippo signaling pathway - multiple species	11/2364	22/9183	0.0124323	0.112218	ENSBTAG00000020963/ENSBTAG00000014062/ENSBTAG00000007841/ENSBTAG00000015405/ENSBTAG00000014406/ENSBTAG00000019495/ENSBTAG00000002669/ENSBTAG00000013153/ENSBTAG00000019788/ENSBTAG00000010191/ENSBTAG00000047582	RASSF1/FRMD1/WTIP/DCHS1/LATS2/TEAD3/RASSF4/NF2/TEAD4/PAK1/CSNK1E	bta:510276/bta:616869/bta:505059/bta:515576/bta:508208/bta:513466/bta:510549/bta:540479/bta:526771/bta:533729/bta:768234	11
bta04925	Aldosterone synthesis and secretion	34/2364	94/9183	0.0159165	0.137155	ENSBTAG00000001246/ENSBTAG00000012653/ENSBTAG00000038523/ENSBTAG00000027416/ENSBTAG00000000520/ENSBTAG00000006709/ENSBTAG00000018777/ENSBTAG00000038321/ENSBTAG00000045610/ENSBTAG00000051102/ENSBTAG00000004457/ENSBTAG00000000507/ENSBTAG00000012667/ENSBTAG00000020087/ENSBTAG00000047039/ENSBTAG00000056084/ENSBTAG00000058395/ENSBTAG00000053940/ENSBTAG00000016629/ENSBTAG00000071891/ENSBTAG00000020455/…	ATP1A1/CAMK2B/ATP1A4/ENSBTAG00000027416/ATP2B3/NPPA/ADCY5/LIPE/CACNA1I/KCNK3/ORAI1/NR4A1/CAMK2G/CAMK2A/CYP21A2/PLCB3/ENSBTAG00000058395/ENSBTAG00000053940/ADCY9/PRKCA/ITPR1/ATP2B2/NPR1/POMC/PDE2A/CAMK1D/CREB3L3/CACNA1C/GNA11/CREB3L2/PLCB2/CAMK4/CACNA1S/CACNA1H	bta:282144/bta:525416/bta:537960/bta:104973792/bta:504353/bta:281355/bta:505740/bta:286879/bta:282413/bta:519188/bta:517688/bta:528390/bta:282162/bta:530719/bta:281741/bta:515669/bta:104973792/bta:282412/bta:525482/bta:282001/bta:317697/bta:613800/bta:533048/bta:281416/bta:281971/bta:526873/bta:513010/bta:408015/bta:281788/bta:785086/bta:508888/bta:100337083/bta:100337204/bta:282412	34
bta04012	ErbB signaling pathway	30/2364	81/9183	0.0159947	0.137155	ENSBTAG00000010639/ENSBTAG00000013958/ENSBTAG00000017636/ENSBTAG00000012653/ENSBTAG00000021798/ENSBTAG00000001400/ENSBTAG00000004736/ENSBTAG00000009175/ENSBTAG00000012511/ENSBTAG00000016072/ENSBTAG00000018984/ENSBTAG00000045748/ENSBTAG00000011375/ENSBTAG00000002350/ENSBTAG00000004150/ENSBTAG00000004709/ENSBTAG00000011628/ENSBTAG00000012667/ENSBTAG00000016851/ENSBTAG00000017584/ENSBTAG00000020087/…	MAP2K7/PAK4/AKT1/CAMK2B/ERBB2/AKT2/GRB2/RPS6KB2/BAD/SHC2/PIK3CD/RAF1/SHC3/PIK3R2/NRG1/MAPK9/EGFR/CAMK2G/RPS6KB1/PLCG1/CAMK2A/PRKCA/TGFA/PLCG2/PIK3R3/STAT5B/MAPK10/ENSBTAG00000076469/SRC/PAK1	bta:787278/bta:539742/bta:280991/bta:525416/bta:505709/bta:534923/bta:535298/bta:506083/bta:615013/bta:533455/bta:504531/bta:521196/bta:512696/bta:282308/bta:783452/bta:537631/bta:407217/bta:282162/bta:404181/bta:281987/bta:530719/bta:282001/bta:540388/bta:100337091/bta:286865/bta:282376/bta:537631/bta:100337091/bta:535742/bta:533729	30
bta05217	Basal cell carcinoma	24/2364	62/9183	0.0166672	0.139435	ENSBTAG00000025462/ENSBTAG00000019336/ENSBTAG00000001668/ENSBTAG00000015364/ENSBTAG00000020267/ENSBTAG00000024552/ENSBTAG00000051083/ENSBTAG00000052989/ENSBTAG00000057245/ENSBTAG00000074291/ENSBTAG00000000428/ENSBTAG00000003033/ENSBTAG00000010111/ENSBTAG00000008097/ENSBTAG00000035084/ENSBTAG00000005111/ENSBTAG00000016577/ENSBTAG00000021068/ENSBTAG00000006631/ENSBTAG00000010696/ENSBTAG00000011682/…	GADD45B/DVL3/WNT7A/WNT1/WNT9A/SHH/WNT4/FZD8/WNT5B/FZD4/BAK1/GADD45G/TCF7L1/WNT2/FZD3/BMP2/AXIN1/SUFU/GLI1/DVL1/GLI2/BAX/FZD5/ENSBTAG00000074600	bta:618405/bta:539203/bta:533782/bta:540662/bta:511308/bta:286821/bta:789600/bta:616913/bta:508008/bta:445416/bta:514090/bta:504939/bta:515303/bta:493729/bta:445419/bta:615037/bta:504357/bta:535067/bta:517588/bta:523325/bta:510255/bta:280730/bta:538536/bta:538536	24
bta05144	Malaria	31/2364	85/9183	0.0183018	0.149464	ENSBTAG00000073055/ENSBTAG00000076049/ENSBTAG00000077226/ENSBTAG00000078045/ENSBTAG00000007307/ENSBTAG00000000057/ENSBTAG00000003220/ENSBTAG00000020457/ENSBTAG00000020755/ENSBTAG00000014357/ENSBTAG00000017060/ENSBTAG00000073871/ENSBTAG00000006240/ENSBTAG00000027204/ENSBTAG00000034609/ENSBTAG00000002006/ENSBTAG00000018198/ENSBTAG00000020736/ENSBTAG00000049560/ENSBTAG00000071382/ENSBTAG00000074867/…	ENSBTAG00000073055/ENSBTAG00000076049/ENSBTAG00000077226/ENSBTAG00000078045/SELE/THBS3/ACKR1/TGFB1/SELP/SDC2/ITGB2/ENSBTAG00000073871/TLR4/ENSBTAG00000027204/ENSBTAG00000034609/THBS1/TLR9/CD40/ENSBTAG00000049560/ENSBTAG00000071382/ENSBTAG00000074867/TRAV45-8/ENSBTAG00000076502/ENSBTAG00000076829/ENSBTAG00000077471/ENSBTAG00000077492/ENSBTAG00000078944/ENSBTAG00000078979/TNF/SDC1/ENSBTAG00000049810	bta:100300510/bta:100300510/bta:100300510/bta:100300510/bta:281484/bta:504323/bta:528076/bta:282089/bta:281486/bta:615785/bta:281877/bta:509513/bta:281536/bta:100300510/bta:100300510/bta:281530/bta:282602/bta:286849/bta:281839/bta:100300850/bta:100300850/bta:100300850/bta:100300850/bta:100300850/bta:100300850/bta:509513/bta:100300850/bta:100300850/bta:280943/bta:529759/bta:100300510	31
bta04666	Fc gamma R-mediated phagocytosis	37/2364	105/9183	0.0190271	0.151774	ENSBTAG00000046862/ENSBTAG00000010662/ENSBTAG00000017636/ENSBTAG00000001700/ENSBTAG00000019604/ENSBTAG00000046555/ENSBTAG00000001400/ENSBTAG00000007964/ENSBTAG00000009175/ENSBTAG00000009872/ENSBTAG00000013362/ENSBTAG00000014015/ENSBTAG00000018984/ENSBTAG00000019167/ENSBTAG00000044083/ENSBTAG00000045748/ENSBTAG00000002350/ENSBTAG00000005345/ENSBTAG00000016851/ENSBTAG00000017584/ENSBTAG00000020173/…	MARCKSL1/LIMK2/AKT1/CDC42/VASP/WAS/AKT2/ARPC4/RPS6KB2/SPHK2/DNM2/PLA2G6/PIK3CD/INPPL1/LIMK1/RAF1/PIK3R2/ARPC3/RPS6KB1/PLCG1/INPP5D/PIP5K1C/WASF2/ARPC5/PRKCA/PLPP2/PLCG2/PIK3R3/PLA2G4B/FCGR2B/PLA2G4F/ENSBTAG00000076469/PAK1/CFL1/ENSBTAG00000073706/ENSBTAG00000076876/ACTR3B	bta:539555/bta:513539/bta:280991/bta:532712/bta:514902/bta:107131173/bta:534923/bta:539459/bta:506083/bta:533103/bta:511691/bta:535381/bta:504531/bta:783833/bta:535225/bta:521196/bta:282308/bta:506596/bta:404181/bta:281987/bta:507329/bta:508819/bta:504482/bta:614345/bta:282001/bta:504545/bta:100337091/bta:286865/bta:505485/bta:282229/bta:522866/bta:100337091/bta:533729/bta:534553/bta:524810/bta:5…	37
bta05225	Hepatocellular carcinoma	56/2364	170/9183	0.0207397	0.161675	ENSBTAG00000025462/ENSBTAG00000069637/ENSBTAG00000017636/ENSBTAG00000019336/ENSBTAG00000020457/ENSBTAG00000037935/ENSBTAG00000001400/ENSBTAG00000001668/ENSBTAG00000003971/ENSBTAG00000004736/ENSBTAG00000009175/ENSBTAG00000012511/ENSBTAG00000013066/ENSBTAG00000015364/ENSBTAG00000016072/ENSBTAG00000017514/ENSBTAG00000018984/ENSBTAG00000020267/ENSBTAG00000045748/ENSBTAG00000051083/ENSBTAG00000052989/…	GADD45B/ENSBTAG00000069637/AKT1/DVL3/TGFB1/SMARCD1/AKT2/WNT7A/E2F1/GRB2/RPS6KB2/BAD/IGF2/WNT1/SHC2/CCND1/PIK3CD/WNT9A/RAF1/WNT4/FZD8/WNT5B/SHC3/PIK3R2/EGFR/TXNRD3/E2F2/RPS6KB1/PLCG1/FZD4/ENSBTAG00000075982/GSTA2/BAK1/GADD45G/TCF7L1/WNT2/GSTT1/PRKCA/FZD3/TGFA/PLCG2/PIK3R3/CSNK1A1/SMARCB1/AXIN1/GSTM5/GSTO2/TXNRD2/ENSBTAG00000076469/GSTT4/DVL1/BAX/HMOX1/FZD5/SMARCC1/ENSBTAG00000074600	bta:618405/bta:615537/bta:280991/bta:539203/bta:282089/bta:533232/bta:534923/bta:533782/bta:535369/bta:535298/bta:506083/bta:615013/bta:281240/bta:540662/bta:533455/bta:524530/bta:504531/bta:511308/bta:521196/bta:789600/bta:616913/bta:508008/bta:512696/bta:282308/bta:407217/bta:319097/bta:617024/bta:404181/bta:281987/bta:445416/bta:517724/bta:281805/bta:514090/bta:504939/bta:515303/bta:493729/bta…	56
bta04820	Cytoskeleton in muscle cells	72/2364	226/9183	0.0217678	0.1638	ENSBTAG00000040053/ENSBTAG00000050158/ENSBTAG00000013755/ENSBTAG00000022314/ENSBTAG00000046498/ENSBTAG00000011465/ENSBTAG00000015307/ENSBTAG00000000057/ENSBTAG00000001246/ENSBTAG00000002066/ENSBTAG00000003693/ENSBTAG00000005250/ENSBTAG00000006253/ENSBTAG00000006434/ENSBTAG00000010849/ENSBTAG00000014885/ENSBTAG00000015988/ENSBTAG00000038523/ENSBTAG00000004554/ENSBTAG00000006419/ENSBTAG00000009703/…	MYH6/ENSBTAG00000050158/ITGB5/EMD/SUN1/MYBPH/FBN2/THBS3/ATP1A1/MYL7/SUN2/BGN/FLNC/SYNPO2/ANKRD23/MYOM3/MYH11/ATP1A4/CAPZB/TNNT1/MYH7/COL6A1/PLEC/SDC2/DSP/CSRP1/TNNT3/TNNC2/COL11A2/INF2/ITGA2B/SYNE1/TNNI2/TPM2/NEBL/ENO1/HSPG2/ANK1/MGC166429/SPTBN2/FBLN2/MYL1/SGCE/THBS1/TLN2/SGCA/TPM1/ENO3/SPTBN5/AMPD2/SPTAN1/PDLIM4/COL9A3/JUP/ITGB4/MYL2/COL6A2/MYL11/MYL4/SYNE2/PDLIM7/TNNI3/SGCG/MYH2/DAG1/TRIM63/PD…	bta:100296004/bta:509056/bta:282564/bta:399681/bta:100847692/bta:510169/bta:540017/bta:504323/bta:282144/bta:508257/bta:618392/bta:280733/bta:528415/bta:540340/bta:100296784/bta:532872/bta:530050/bta:537960/bta:338052/bta:282095/bta:282714/bta:511422/bta:786966/bta:615785/bta:514360/bta:615329/bta:282096/bta:615428/bta:515435/bta:538493/bta:515011/bta:107131177/bta:506434/bta:497015/bta:517987/bt…	72
bta04064	NF-kappa B signaling pathway	52/2364	157/9183	0.0226666	0.1638	ENSBTAG00000025462/ENSBTAG00000035735/ENSBTAG00000073055/ENSBTAG00000076049/ENSBTAG00000077226/ENSBTAG00000078045/ENSBTAG00000015312/ENSBTAG00000013454/ENSBTAG00000000753/ENSBTAG00000006017/ENSBTAG00000019828/ENSBTAG00000010497/ENSBTAG00000013784/ENSBTAG00000015261/ENSBTAG00000026645/ENSBTAG00000027916/ENSBTAG00000003012/ENSBTAG00000005273/ENSBTAG00000016085/ENSBTAG00000017584/ENSBTAG00000073871/…	GADD45B/BIRC2/ENSBTAG00000073055/ENSBTAG00000076049/ENSBTAG00000077226/ENSBTAG00000078045/LTBR/TAB2/PIAS4/NFKB2/TAB1/TRAF2/CSNK2A2/CARD14/ENSBTAG00000026645/MALT1/TRAF1/IL1R1/IRAK1/PLCG1/ENSBTAG00000073871/PIDD1/GADD45G/ERC1/BCL2/TLR4/CCL21/EDAR/ENSBTAG00000027204/ENSBTAG00000034609/TICAM1/PLCG2/TRIM25/CD40/ENSBTAG00000049560/ENSBTAG00000071382/ENSBTAG00000074867/TRAV45-8/ENSBTAG00000076469/ENSBT…	bta:618405/bta:539314/bta:100300510/bta:100300510/bta:100300510/bta:100300510/bta:504653/bta:540203/bta:534722/bta:526392/bta:519958/bta:512355/bta:282420/bta:523360/bta:526787/bta:504994/bta:540944/bta:515640/bta:533953/bta:281987/bta:509513/bta:100137737/bta:504939/bta:519271/bta:281020/bta:281536/bta:511112/bta:613947/bta:100300510/bta:100300510/bta:510427/bta:100337091/bta:510923/bta:286849/b…	52
bta05132	Salmonella infection	79/2364	251/9183	0.0226755	0.1638	ENSBTAG00000026848/ENSBTAG00000035735/ENSBTAG00000010639/ENSBTAG00000013454/ENSBTAG00000017636/ENSBTAG00000000458/ENSBTAG00000001700/ENSBTAG00000002066/ENSBTAG00000006982/ENSBTAG00000012206/ENSBTAG00000013451/ENSBTAG00000016352/ENSBTAG00000019828/ENSBTAG00000024605/ENSBTAG00000030182/ENSBTAG00000076558/ENSBTAG00000001400/ENSBTAG00000004472/ENSBTAG00000006574/ENSBTAG00000007964/ENSBTAG00000010497/…	ENSBTAG00000026848/BIRC2/MAP2K7/TAB2/AKT1/DYNC1LI2/CDC42/MYL7/RAB5C/SNX33/RHOH/STX10/TAB1/DYNLL1/MAPK11/ENSBTAG00000076558/AKT2/DYNLT1/ARL8A/ARPC4/TRAF2/PFN2/DNM2/KPNA4/PIK3CD/PYCARD/RAF1/ENSBTAG00000049044/GAPDH/MAPK9/ARPC3/VPS11/FLNA/IRAK1/KLC2/GSDMD/NOD1/TUBB2A/TUBB2B/TXN2/BAK1/BCL2/PIK3C2B/ARPC5/TLR4/EXOC5/TCF7L1/DYNLRB1/RHOG/CSE1L/VPS41/EXOC7/MLKL/DCTN4/DYNC1H1/PKN1/KLC1/TLR9/M6PR/MYL2/TUBA8…	bta:615427/bta:539314/bta:787278/bta:540203/bta:280991/bta:519789/bta:532712/bta:508257/bta:613749/bta:511561/bta:768307/bta:525379/bta:519958/bta:404151/bta:618906/bta:107132260/bta:534923/bta:282380/bta:101906089/bta:539459/bta:512355/bta:539034/bta:511691/bta:535090/bta:504531/bta:282846/bta:521196/bta:282380/bta:281181/bta:537631/bta:506596/bta:540381/bta:281165/bta:533953/bta:518136/bta:5139…	79
bta04933	AGE-RAGE signaling pathway in diabetic complications	33/2364	93/9183	0.023232	0.1638	ENSBTAG00000007307/ENSBTAG00000017636/ENSBTAG00000001700/ENSBTAG00000020457/ENSBTAG00000030182/ENSBTAG00000001400/ENSBTAG00000017514/ENSBTAG00000018984/ENSBTAG00000000656/ENSBTAG00000002350/ENSBTAG00000004709/ENSBTAG00000017584/ENSBTAG00000037726/ENSBTAG00000056084/ENSBTAG00000019302/ENSBTAG00000047567/ENSBTAG00000071891/ENSBTAG00000002103/ENSBTAG00000002979/ENSBTAG00000005339/ENSBTAG00000006052/…	SELE/AKT1/CDC42/TGFB1/MAPK11/AKT2/CCND1/PIK3CD/NFATC1/PIK3R2/MAPK9/PLCG1/PLCD1/PLCB3/BCL2/VEGFB/PRKCA/PLCG2/PIK3R3/VEGFA/PLCD3/STAT5B/AGER/NOS3/PLCB2/MAPK12/MAPK10/ENSBTAG00000049560/ENSBTAG00000076469/TNF/BAX/SERPINE1/MMP2	bta:281484/bta:280991/bta:532712/bta:282089/bta:618906/bta:534923/bta:524530/bta:504531/bta:511224/bta:282308/bta:537631/bta:281987/bta:281986/bta:515669/bta:281020/bta:282121/bta:282001/bta:100337091/bta:286865/bta:281572/bta:513057/bta:282376/bta:280986/bta:287024/bta:508888/bta:512943/bta:537631/bta:281839/bta:100337091/bta:280943/bta:280730/bta:281375/bta:282872	33
bta04921	Oxytocin signaling pathway	49/2364	147/9183	0.0234497	0.1638	ENSBTAG00000010815/ENSBTAG00000021808/ENSBTAG00000001404/ENSBTAG00000006366/ENSBTAG00000012653/ENSBTAG00000027416/ENSBTAG00000000013/ENSBTAG00000002714/ENSBTAG00000004258/ENSBTAG00000006709/ENSBTAG00000007509/ENSBTAG00000011772/ENSBTAG00000017514/ENSBTAG00000018777/ENSBTAG00000045748/ENSBTAG00000021994/ENSBTAG00000000656/ENSBTAG00000005978/ENSBTAG00000011628/ENSBTAG00000012667/ENSBTAG00000016005/…	CAMKK2/CACNB3/CACNG3/NFATC4/CAMK2B/ENSBTAG00000027416/PRKAA1/GNAI1/EEF2/NPPA/CACNG8/PPP1R12B/CCND1/ADCY5/RAF1/CACNA2D4/NFATC1/PIK3R5/EGFR/CAMK2G/PPP3CA/CAMK2A/CACNG4/PLCB3/ENSBTAG00000058395/PRKAG3/ADCY9/PRKCA/ITPR1/NPR1/PLA2G4B/OXT/CAMK1D/CACNA1C/MYLK2/NOS3/PLCB2/GNAI2/CACNG6/CACNB2/KCNJ9/PLA2G4F/CAMK4/KCNJ6/CACNA1S/SRC/MYLK4/MEF2C/ENSBTAG00000057835	bta:509084/bta:282160/bta:538496/bta:788119/bta:525416/bta:104973792/bta:540404/bta:281790/bta:281138/bta:281355/bta:519331/bta:107131237/bta:524530/bta:505740/bta:521196/bta:784075/bta:511224/bta:614838/bta:407217/bta:282162/bta:286852/bta:530719/bta:519331/bta:515669/bta:104973792/bta:511961/bta:525482/bta:282001/bta:317697/bta:533048/bta:505485/bta:280888/bta:526873/bta:408015/bta:533378/bta:2…	49
bta04510	Focal adhesion	62/2364	192/9183	0.0238775	0.1638	ENSBTAG00000035735/ENSBTAG00000013755/ENSBTAG00000003658/ENSBTAG00000013958/ENSBTAG00000016542/ENSBTAG00000017636/ENSBTAG00000000057/ENSBTAG00000001462/ENSBTAG00000001700/ENSBTAG00000002066/ENSBTAG00000003061/ENSBTAG00000012002/ENSBTAG00000013688/ENSBTAG00000019604/ENSBTAG00000021798/ENSBTAG00000055290/ENSBTAG00000013155/ENSBTAG00000001400/ENSBTAG00000004736/ENSBTAG00000011772/ENSBTAG00000011802/…	BIRC2/ITGB5/RELN/PAK4/LAMB3/AKT1/THBS3/FLT4/CDC42/MYL7/LAMA5/BCAR1/PGF/VASP/ERBB2/ENSBTAG00000055290/COL2A1/AKT2/GRB2/PPP1R12B/COL6A1/BAD/SHC2/CCND1/PIK3CD/PARVB/CAV3/RAF1/PDGFRB/SHC3/PIK3R2/MAPK9/ITGA2B/FLNA/EGFR/ARHGAP35/RAPGEF1/EMP1/PIP5K1C/BCL2/VEGFB/PARVA/PRKCA/THBS1/PIK3R3/CAPN8/TLN2/SPP1/VEGFA/MYLK2/COL9A3/LAMC3/ITGB4/MYL2/COL6A2/MAPK10/MYL11/LAMB2/SRC/PAK1/MYLK4/COL9A2	bta:539314/bta:282564/bta:281450/bta:539742/bta:529939/bta:280991/bta:504323/bta:338031/bta:532712/bta:508257/bta:506751/bta:527550/bta:280894/bta:514902/bta:505709/bta:530599/bta:407142/bta:534923/bta:535298/bta:107131237/bta:511422/bta:615013/bta:533455/bta:524530/bta:504531/bta:616294/bta:615310/bta:521196/bta:527165/bta:512696/bta:282308/bta:537631/bta:515011/bta:281165/bta:407217/bta:540310/…	62
bta04380	Osteoclast differentiation	50/2364	151/9183	0.0251689	0.166441	ENSBTAG00000010639/ENSBTAG00000013454/ENSBTAG00000004386/ENSBTAG00000011268/ENSBTAG00000017636/ENSBTAG00000006017/ENSBTAG00000007338/ENSBTAG00000008004/ENSBTAG00000019828/ENSBTAG00000020457/ENSBTAG00000030182/ENSBTAG00000061619/ENSBTAG00000069937/ENSBTAG00000001400/ENSBTAG00000004736/ENSBTAG00000010497/ENSBTAG00000012046/ENSBTAG00000018984/ENSBTAG00000021709/ENSBTAG00000062168/ENSBTAG00000072082/…	MAP2K7/TAB2/SOCS1/TMEM64/AKT1/NFKB2/TYROBP/NCF2/TAB1/TGFB1/MAPK11/CYBA/ENSBTAG00000069937/AKT2/GRB2/TRAF2/JUNB/PIK3CD/SPI1/ENSBTAG00000062168/ENSBTAG00000072082/ENSBTAG00000073002/ACP5/CSF1R/NFATC1/PIK3R2/MAPK9/IL1R1/NCF4/ATP2A3/PPP3CA/ENSBTAG00000074840/ENSBTAG00000079187/FOSB/ENSBTAG00000053351/ENSBTAG00000066497/ITPR1/PLCG2/PIK3R3/ATP2A1/TREM2/MAPK12/MAPK10/FCGR2B/CAMK4/ENSBTAG00000057921/ENSB…	bta:787278/bta:540203/bta:518795/bta:536822/bta:280991/bta:526392/bta:282390/bta:281346/bta:519958/bta:282089/bta:618906/bta:281111/bta:107131323/bta:534923/bta:535298/bta:512355/bta:514246/bta:504531/bta:507100/bta:790181/bta:618416/bta:510520/bta:517002/bta:509418/bta:511224/bta:282308/bta:537631/bta:515640/bta:507859/bta:512313/bta:286852/bta:536822/bta:618416/bta:540819/bta:790255/bta:1019078…	50
bta04144	Endocytosis	73/2364	231/9183	0.025233	0.166441	ENSBTAG00000020485/ENSBTAG00000001700/ENSBTAG00000003237/ENSBTAG00000003580/ENSBTAG00000006982/ENSBTAG00000008487/ENSBTAG00000009990/ENSBTAG00000010584/ENSBTAG00000014945/ENSBTAG00000015779/ENSBTAG00000022044/ENSBTAG00000048809/ENSBTAG00000000985/ENSBTAG00000002051/ENSBTAG00000003727/ENSBTAG00000004554/ENSBTAG00000004916/ENSBTAG00000007118/ENSBTAG00000007164/ENSBTAG00000007964/ENSBTAG00000007981/…	ARRB1/CDC42/IQSEC1/PSD/RAB5C/VPS37D/EPS15L1/AP2S1/IQSEC2/PML/RAB35/VPS37B/RAB10/ARAP1/SH3KBP1/CAPZB/ARFGAP1/SMURF1/FGFR3/ARPC4/GRK5/ARFGAP2/DNM2/CAV3/GRK6/AGAP3/MVB12B/VPS4A/GBF1/STAMBP/ARPC3/GRK2/RAB11FIP5/DNM1/EGFR/GIT1/PARD3/AP2B1/CHMP6/EHD1/CCR5/PIP5K1C/RAB11FIP3/AP2A1/GRK1/SMAP1/ARPC5/FOLR2/RAB11FIP1/ZFYVE27/DNAJC6/GRK4/SNX1/ENSBTAG00000005182/VTA1/EHD4/AGAP2/ACAP3/VPS26B/ARAP3/AGAP1/LSM2/EP…	bta:281637/bta:532712/bta:521541/bta:523124/bta:613749/bta:539811/bta:506374/bta:536553/bta:517311/bta:100138545/bta:614521/bta:535566/bta:783373/bta:511889/bta:510489/bta:338052/bta:506471/bta:513902/bta:281769/bta:539459/bta:281801/bta:505438/bta:511691/bta:615310/bta:521413/bta:616302/bta:617416/bta:539357/bta:533207/bta:532672/bta:506596/bta:282682/bta:535992/bta:508794/bta:407217/bta:515088/…	73
bta05235	PD-L1 expression and PD-1 checkpoint pathway in cancer	42/2364	124/9183	0.0261565	0.169277	ENSBTAG00000073055/ENSBTAG00000076049/ENSBTAG00000077226/ENSBTAG00000078045/ENSBTAG00000017636/ENSBTAG00000020294/ENSBTAG00000030182/ENSBTAG00000001400/ENSBTAG00000009175/ENSBTAG00000013784/ENSBTAG00000018984/ENSBTAG00000045748/ENSBTAG00000000656/ENSBTAG00000002350/ENSBTAG00000011628/ENSBTAG00000016005/ENSBTAG00000016851/ENSBTAG00000017584/ENSBTAG00000073871/ENSBTAG00000003255/ENSBTAG00000006240/…	ENSBTAG00000073055/ENSBTAG00000076049/ENSBTAG00000077226/ENSBTAG00000078045/AKT1/PTPN6/MAPK11/AKT2/RPS6KB2/CSNK2A2/PIK3CD/RAF1/NFATC1/PIK3R2/EGFR/PPP3CA/RPS6KB1/PLCG1/ENSBTAG00000073871/CD4/TLR4/ENSBTAG00000027204/ENSBTAG00000034609/TICAM1/PIK3R3/MAP3K3/TLR9/MAPK12/ENSBTAG00000071382/ENSBTAG00000074867/TRAV45-8/ENSBTAG00000076502/ENSBTAG00000076829/ENSBTAG00000077471/ENSBTAG00000077492/ENSBTAG000…	bta:100300510/bta:100300510/bta:100300510/bta:100300510/bta:280991/bta:512312/bta:618906/bta:534923/bta:506083/bta:282420/bta:504531/bta:521196/bta:511224/bta:282308/bta:407217/bta:286852/bta:404181/bta:281987/bta:509513/bta:407098/bta:281536/bta:100300510/bta:100300510/bta:510427/bta:286865/bta:508943/bta:282602/bta:512943/bta:100300850/bta:100300850/bta:100300850/bta:100300850/bta:100300850/bta…	42
bta04940	Type I diabetes mellitus	30/2364	84/9183	0.0269725	0.17077	ENSBTAG00000073055/ENSBTAG00000076049/ENSBTAG00000077226/ENSBTAG00000078045/ENSBTAG00000013798/ENSBTAG00000010057/ENSBTAG00000013003/ENSBTAG00000002581/ENSBTAG00000012586/ENSBTAG00000060935/ENSBTAG00000063831/ENSBTAG00000073871/ENSBTAG00000027204/ENSBTAG00000034609/ENSBTAG00000005182/ENSBTAG00000019588/ENSBTAG00000071382/ENSBTAG00000074867/ENSBTAG00000075052/ENSBTAG00000076502/ENSBTAG00000076829/…	ENSBTAG00000073055/ENSBTAG00000076049/ENSBTAG00000077226/ENSBTAG00000078045/PTPRN/GZMB/INS/BOLA-DYA/HSPD1/ENSBTAG00000060935/ENSBTAG00000063831/ENSBTAG00000073871/ENSBTAG00000027204/ENSBTAG00000034609/ENSBTAG00000005182/BOLA-DQB1/ENSBTAG00000071382/ENSBTAG00000074867/TRAV45-8/ENSBTAG00000076502/ENSBTAG00000076829/ENSBTAG00000077471/ENSBTAG00000077492/ENSBTAG00000078944/ENSBTAG00000078979/TNF/CD28…	bta:100300510/bta:100300510/bta:100300510/bta:100300510/bta:286810/bta:508646/bta:280829/bta:282497/bta:511913/bta:786126/bta:508858/bta:509513/bta:100300510/bta:100300510/bta:407173/bta:539241/bta:100300850/bta:100300850/bta:100300850/bta:100300850/bta:100300850/bta:100300850/bta:509513/bta:100300850/bta:100300850/bta:280943/bta:281050/bta:506214/bta:282494/bta:100300510	30
bta04081	Hormone signaling	67/2364	211/9183	0.0280271	0.17077	ENSBTAG00000045994/ENSBTAG00000009727/ENSBTAG00000019903/ENSBTAG00000040253/ENSBTAG00000060277/ENSBTAG00000002023/ENSBTAG00000002749/ENSBTAG00000016043/ENSBTAG00000037649/ENSBTAG00000047138/ENSBTAG00000047380/ENSBTAG00000000820/ENSBTAG00000002714/ENSBTAG00000003202/ENSBTAG00000003253/ENSBTAG00000006709/ENSBTAG00000010745/ENSBTAG00000013003/ENSBTAG00000013066/ENSBTAG00000018507/ENSBTAG00000018777/…	ADRA2C/ADIPOR1/RAMP2/ADRA1B/GPER1/NOS1/CRHR1/GNB3/VIPR2/AVPR2/CT/GNG11/GNAI1/OPRD1/NPPC/NPPA/THRA/INS/IGF2/ENSBTAG00000018507/ADCY5/PIK3CD/HEPHL1/UCN/AMH/PNOC/PIK3R2/GIPR/AVP/HAMP/ADRB3/PLCB3/PRP1/DIO1/ENSBTAG00000078271/MCHR1/NPPB/ADRB2/IRS4/PRLHR/SSTR1/ADCY9/PIK3R3/TRH/NPR1/POMC/OXT/STAT5B/STK11/GNA11/GHRL/MLN/TSHR/AMHR2/UCN2/PLCB2/GNAI2/LHB/OPRL1/ESR2/GIP/SRC/ADRB1/IRS2/CRHR2/IRS1/ADRA1A	bta:407139/bta:407235/bta:504230/bta:407140/bta:527831/bta:536132/bta:281716/bta:513340/bta:790124/bta:281642/bta:514876/bta:511812/bta:281790/bta:781956/bta:281356/bta:281355/bta:532621/bta:280829/bta:281240/bta:517901/bta:505740/bta:504531/bta:519580/bta:518336/bta:280718/bta:281414/bta:282308/bta:617879/bta:280728/bta:512301/bta:281606/bta:515669/bta:281429/bta:782446/bta:505405/bta:540119/bta…	67
bta04211	Longevity regulating pathway	29/2364	81/9183	0.0283443	0.17077	ENSBTAG00000010815/ENSBTAG00000010598/ENSBTAG00000009727/ENSBTAG00000017636/ENSBTAG00000000013/ENSBTAG00000000510/ENSBTAG00000001400/ENSBTAG00000009175/ENSBTAG00000013003/ENSBTAG00000018777/ENSBTAG00000018984/ENSBTAG00000002350/ENSBTAG00000016851/ENSBTAG00000013492/ENSBTAG00000006535/ENSBTAG00000016629/ENSBTAG00000002979/ENSBTAG00000003103/ENSBTAG00000005190/ENSBTAG00000010215/ENSBTAG00000011639/…	CAMKK2/EIF4E2/ADIPOR1/AKT1/PRKAA1/ATG101/AKT2/RPS6KB2/INS/ADCY5/PIK3CD/PIK3R2/RPS6KB1/PRKAG3/IRS4/ADCY9/PIK3R3/EIF4E1B/TSC1/CREB3L3/STK11/CREB3L2/CAMK4/TSC1/IRS2/BAX/ATG13/IRS1/EIF4E2	bta:509084/bta:519920/bta:407235/bta:280991/bta:540404/bta:513049/bta:534923/bta:506083/bta:280829/bta:505740/bta:504531/bta:282308/bta:404181/bta:511961/bta:514607/bta:525482/bta:286865/bta:614570/bta:533440/bta:513010/bta:100337329/bta:785086/bta:100337083/bta:533440/bta:100300012/bta:280730/bta:507340/bta:538598/bta:519920	29
bta04148	Efferocytosis	50/2364	152/9183	0.0283787	0.17077	ENSBTAG00000013755/ENSBTAG00000020294/ENSBTAG00000000446/ENSBTAG00000005647/ENSBTAG00000006366/ENSBTAG00000006982/ENSBTAG00000012002/ENSBTAG00000012653/ENSBTAG00000017624/ENSBTAG00000020457/ENSBTAG00000030182/ENSBTAG00000038737/ENSBTAG00000006385/ENSBTAG00000009872/ENSBTAG00000010763/ENSBTAG00000011196/ENSBTAG00000014015/ENSBTAG00000016048/ENSBTAG00000017455/ENSBTAG00000017542/ENSBTAG00000019964/…	ITGB5/PTPN6/ATP11A/GPR132/NFATC4/RAB5C/BCAR1/CAMK2B/RAB17/TGFB1/MAPK11/P2RY6/ADGRB1/SPHK2/DUSP16/C1QB/PLA2G6/CPT1B/ADAM9/PPARD/GAS6/DUSP8/CEBPB/NFATC1/MFGE8/VPS11/SIGLEC10/CAMK2G/ATP2A3/CAMK2A/MEGF11/MAPKAPK2/SLC66A1/CALR/P2RY12/TYRO3/THBS1/ATP2A1/C1QA/VPS41/AGER/STAB1/MAPK12/P2RY2/CPT1C/DUSP7/VPS39/RAB7B/RAB14/DNMT3A	bta:282564/bta:512312/bta:512547/bta:539146/bta:788119/bta:613749/bta:527550/bta:525416/bta:616956/bta:282089/bta:618906/bta:539703/bta:524070/bta:533103/bta:618644/bta:509968/bta:535381/bta:509459/bta:281600/bta:353106/bta:504526/bta:615727/bta:338319/bta:511224/bta:281913/bta:540381/bta:504258/bta:282162/bta:512313/bta:530719/bta:100336680/bta:788091/bta:512930/bta:281036/bta:408007/bta:788224/…	50
bta04919	Thyroid hormone signaling pathway	39/2364	115/9183	0.0306439	0.181221	ENSBTAG00000011849/ENSBTAG00000040053/ENSBTAG00000009828/ENSBTAG00000017636/ENSBTAG00000001246/ENSBTAG00000021351/ENSBTAG00000038523/ENSBTAG00000061888/ENSBTAG00000001400/ENSBTAG00000009703/ENSBTAG00000010745/ENSBTAG00000012511/ENSBTAG00000017514/ENSBTAG00000018984/ENSBTAG00000045748/ENSBTAG00000051083/ENSBTAG00000000382/ENSBTAG00000010658/ENSBTAG00000002350/ENSBTAG00000002683/ENSBTAG00000014806/…	HDAC2/MYH6/FXYD2/AKT1/ATP1A1/MED12/ATP1A4/ENSBTAG00000061888/AKT2/MYH7/THRA/BAD/CCND1/PIK3CD/RAF1/WNT4/MED27/PFKL/PIK3R2/PFKP/ATP2A3/PLCG1/PLCD1/PLCB3/ENSBTAG00000058698/DIO1/PRKCA/RXRB/PLCG2/PIK3R3/PLCD3/ATP2A1/SIN3A/PLCB2/KAT2A/ENSBTAG00000076469/SRC/ENSBTAG00000067804/ENSBTAG00000062658	bta:407223/bta:100296004/bta:281773/bta:280991/bta:282144/bta:520974/bta:537960/bta:767866/bta:534923/bta:282714/bta:532621/bta:615013/bta:524530/bta:504531/bta:521196/bta:789600/bta:525389/bta:508683/bta:282308/bta:507119/bta:512313/bta:281987/bta:281986/bta:515669/bta:613879/bta:782446/bta:282001/bta:504943/bta:100337091/bta:286865/bta:513057/bta:518117/bta:518504/bta:508888/bta:514420/bta:1003…	39
bta05418	Fluid shear stress and atherosclerosis	47/2364	143/9183	0.0332458	0.190653	ENSBTAG00000069637/ENSBTAG00000010639/ENSBTAG00000015996/ENSBTAG00000007307/ENSBTAG00000017636/ENSBTAG00000000113/ENSBTAG00000000753/ENSBTAG00000008004/ENSBTAG00000020747/ENSBTAG00000030182/ENSBTAG00000061619/ENSBTAG00000027416/ENSBTAG00000000013/ENSBTAG00000001244/ENSBTAG00000001400/ENSBTAG00000003253/ENSBTAG00000014357/ENSBTAG00000018984/ENSBTAG00000022699/ENSBTAG00000002350/ENSBTAG00000004709/…	ENSBTAG00000069637/MAP2K7/GPC1/SELE/AKT1/ARHGEF2/PIAS4/NCF2/ASS1/MAPK11/CYBA/ENSBTAG00000027416/PRKAA1/PLAT/AKT2/NPPC/SDC2/PIK3CD/CAV3/PIK3R2/MAPK9/IL1R1/ITGA2B/SUMO3/ENSBTAG00000058395/ENSBTAG00000075982/GSTA2/TXN2/BCL2/KLF2/GSTT1/PIK3R3/VEGFA/NOS3/MAPK12/MAPK10/MMP9/GSTM5/GSTO2/ENSBTAG00000049560/GSTT4/SRC/MEF2C/TNF/SDC1/HMOX1/MMP2	bta:615537/bta:787278/bta:518114/bta:281484/bta:280991/bta:505940/bta:534722/bta:281346/bta:280726/bta:618906/bta:281111/bta:104973792/bta:540404/bta:281407/bta:534923/bta:281356/bta:615785/bta:504531/bta:615310/bta:282308/bta:537631/bta:515640/bta:515011/bta:617236/bta:104973792/bta:517724/bta:281805/bta:281557/bta:281020/bta:520939/bta:517724/bta:286865/bta:281572/bta:287024/bta:512943/bta:5376…	47
bta04912	GnRH signaling pathway	32/2364	92/9183	0.0333504	0.190653	ENSBTAG00000010639/ENSBTAG00000001700/ENSBTAG00000012653/ENSBTAG00000030182/ENSBTAG00000027416/ENSBTAG00000004736/ENSBTAG00000018777/ENSBTAG00000045748/ENSBTAG00000004709/ENSBTAG00000011628/ENSBTAG00000012667/ENSBTAG00000020087/ENSBTAG00000056084/ENSBTAG00000058395/ENSBTAG00000020079/ENSBTAG00000016629/ENSBTAG00000071891/ENSBTAG00000020455/ENSBTAG00000006784/ENSBTAG00000008151/ENSBTAG00000010660/…	MAP2K7/CDC42/CAMK2B/MAPK11/ENSBTAG00000027416/GRB2/ADCY5/RAF1/MAPK9/EGFR/CAMK2G/CAMK2A/PLCB3/ENSBTAG00000058395/MAP3K4/ADCY9/PRKCA/ITPR1/PLA2G4B/MAP3K3/CACNA1C/GNA11/MMP14/PLCB2/MAPK12/MAPK10/PLA2G4F/LHB/CACNA1S/SRC/MAP2K3/MMP2	bta:787278/bta:532712/bta:525416/bta:618906/bta:104973792/bta:535298/bta:505740/bta:521196/bta:537631/bta:407217/bta:282162/bta:530719/bta:515669/bta:104973792/bta:511779/bta:525482/bta:282001/bta:317697/bta:505485/bta:508943/bta:408015/bta:281788/bta:281915/bta:508888/bta:512943/bta:537631/bta:522866/bta:280839/bta:100337204/bta:535742/bta:516039/bta:282872	32
bta00511	Other glycan degradation	10/2364	22/9183	0.0355837	0.200086	ENSBTAG00000019584/ENSBTAG00000018175/ENSBTAG00000005674/ENSBTAG00000006241/ENSBTAG00000006508/ENSBTAG00000012981/ENSBTAG00000049123/ENSBTAG00000006277/ENSBTAG00000007368/ENSBTAG00000020672	ENSBTAG00000019584/HEXD/NEU1/MAN2B1/ENSBTAG00000006508/HEXA/ENSBTAG00000049123/ENGASE/MAN2C1/NEU2	bta:107132586/bta:506184/bta:505554/bta:282272/bta:523503/bta:504468/bta:528518/bta:100847654/bta:541086/bta:614542	10
bta04926	Relaxin signaling pathway	40/2364	120/9183	0.0377741	0.208976	ENSBTAG00000010639/ENSBTAG00000020485/ENSBTAG00000017636/ENSBTAG00000002023/ENSBTAG00000016043/ENSBTAG00000020457/ENSBTAG00000030182/ENSBTAG00000000820/ENSBTAG00000001400/ENSBTAG00000002714/ENSBTAG00000004736/ENSBTAG00000016072/ENSBTAG00000018777/ENSBTAG00000018984/ENSBTAG00000045748/ENSBTAG00000011375/ENSBTAG00000002350/ENSBTAG00000004709/ENSBTAG00000011628/ENSBTAG00000056084/ENSBTAG00000066178/…	MAP2K7/ARRB1/AKT1/NOS1/GNB3/TGFB1/MAPK11/GNG11/AKT2/GNAI1/GRB2/SHC2/ADCY5/PIK3CD/RAF1/SHC3/PIK3R2/MAPK9/EGFR/PLCB3/RXFP4/VEGFB/ADCY9/PRKCA/PIK3R3/VEGFA/NOS2/CREB3L3/ACTA2/CREB3L2/NOS3/PLCB2/MAPK12/MAPK10/GNAI2/MMP9/INSL3/RLN3/SRC/MMP2	bta:787278/bta:281637/bta:280991/bta:536132/bta:513340/bta:282089/bta:618906/bta:511812/bta:534923/bta:281790/bta:535298/bta:533455/bta:505740/bta:504531/bta:521196/bta:512696/bta:282308/bta:537631/bta:407217/bta:515669/bta:450212/bta:282121/bta:525482/bta:282001/bta:286865/bta:281572/bta:282876/bta:513010/bta:515610/bta:785086/bta:287024/bta:508888/bta:512943/bta:537631/bta:281791/bta:282871/bta…	40
bta04725	Cholinergic synapse	36/2364	107/9183	0.0411426	0.223998	ENSBTAG00000008059/ENSBTAG00000017636/ENSBTAG00000012653/ENSBTAG00000016043/ENSBTAG00000000820/ENSBTAG00000001400/ENSBTAG00000002714/ENSBTAG00000014828/ENSBTAG00000018777/ENSBTAG00000018984/ENSBTAG00000002350/ENSBTAG00000005978/ENSBTAG00000012667/ENSBTAG00000020087/ENSBTAG00000056084/ENSBTAG00000016814/ENSBTAG00000017198/ENSBTAG00000019302/ENSBTAG00000016629/ENSBTAG00000071891/ENSBTAG00000020455/…	CHRM3/AKT1/CAMK2B/GNB3/GNG11/AKT2/GNAI1/CACNA1A/ADCY5/PIK3CD/PIK3R2/PIK3R5/CAMK2G/CAMK2A/PLCB3/CHAT/CHRNA4/BCL2/ADCY9/PRKCA/ITPR1/ACHE/PIK3R3/KCNQ2/CREB3L3/CACNA1C/GNA11/CHRNA7/CREB3L2/PLCB2/GNAI2/CHRM4/CAMK4/KCNJ6/CACNA1S/KCNQ4	bta:281685/bta:280991/bta:525416/bta:513340/bta:511812/bta:534923/bta:281790/bta:282648/bta:505740/bta:504531/bta:282308/bta:614838/bta:282162/bta:530719/bta:515669/bta:524732/bta:537251/bta:281020/bta:525482/bta:282001/bta:317697/bta:540446/bta:286865/bta:505963/bta:513010/bta:408015/bta:281788/bta:282178/bta:785086/bta:508888/bta:281791/bta:522170/bta:100337083/bta:520743/bta:100337204/bta:5287…	36
bta04974	Protein digestion and absorption	38/2364	114/9183	0.0420668	0.225452	ENSBTAG00000024420/ENSBTAG00000010175/ENSBTAG00000008500/ENSBTAG00000009828/ENSBTAG00000011995/ENSBTAG00000001246/ENSBTAG00000012559/ENSBTAG00000038523/ENSBTAG00000013155/ENSBTAG00000004588/ENSBTAG00000010345/ENSBTAG00000011802/ENSBTAG00000023907/ENSBTAG00000000601/ENSBTAG00000006304/ENSBTAG00000011818/ENSBTAG00000020809/ENSBTAG00000022348/ENSBTAG00000026016/ENSBTAG00000040340/ENSBTAG00000047141/…	COL28A1/COL8A2/CTRB2/FXYD2/ENSBTAG00000011995/ATP1A1/SLC6A18/ATP1A4/COL2A1/KCNN4/XPNPEP2/COL6A1/COL18A1/COL11A2/PAG6/COL26A1/SLC36A2/PAG3/PAG17/PAG21/PAG7/MGC157408/PAG20/ENSBTAG00000051196/ENSBTAG00000054180/PAG19/SLC9A3/COL23A1/COL13A1/COL9A3/COL7A1/COL6A2/CTRB1/SLC3A2/SLC7A8/COL14A1/COL9A2/ACE2	bta:100847952/bta:539415/bta:504241/bta:281773/bta:100848132/bta:282144/bta:100337416/bta:537960/bta:407142/bta:534591/bta:504822/bta:511422/bta:508076/bta:515435/bta:337900/bta:617340/bta:509629/bta:337896/bta:337912/bta:337915/bta:337901/bta:517463/bta:337914/bta:337912/bta:281964/bta:337913/bta:407112/bta:613347/bta:613849/bta:789493/bta:507133/bta:282194/bta:618826/bta:507107/bta:536818/bta:7…	38
bta05231	Choline metabolism in cancer	32/2364	94/9183	0.0445778	0.235234	ENSBTAG00000017636/ENSBTAG00000017240/ENSBTAG00000031209/ENSBTAG00000046555/ENSBTAG00000001400/ENSBTAG00000004736/ENSBTAG00000009175/ENSBTAG00000018984/ENSBTAG00000020616/ENSBTAG00000045748/ENSBTAG00000002804/ENSBTAG00000004194/ENSBTAG00000002350/ENSBTAG00000004709/ENSBTAG00000010304/ENSBTAG00000011628/ENSBTAG00000016851/ENSBTAG00000017584/ENSBTAG00000000710/ENSBTAG00000018374/ENSBTAG00000016050/…	AKT1/DGKQ/SLC22A4/WAS/AKT2/GRB2/RPS6KB2/PIK3CD/DGKD/RAF1/PDGFRB/RALGDS/PIK3R2/MAPK9/CHKA/EGFR/RPS6KB1/PLCG1/PIP5K1C/WASF2/CHKB/PRKCA/PLPP2/PIK3R3/TSC1/SLC44A4/PLA2G4B/PCYT1A/MAPK10/PLA2G4F/TSC1/SLC22A1	bta:280991/bta:518371/bta:508155/bta:107131173/bta:534923/bta:535298/bta:506083/bta:504531/bta:513389/bta:521196/bta:527165/bta:513723/bta:282308/bta:537631/bta:514865/bta:407217/bta:404181/bta:281987/bta:508819/bta:504482/bta:536213/bta:282001/bta:504545/bta:286865/bta:533440/bta:520625/bta:505485/bta:100125779/bta:537631/bta:522866/bta:533440/bta:519461	32
bta05202	Transcriptional misregulation in cancer	70/2364	227/9183	0.0464192	0.236484	ENSBTAG00000008695/ENSBTAG00000011849/ENSBTAG00000025462/ENSBTAG00000035735/ENSBTAG00000048664/ENSBTAG00000073055/ENSBTAG00000076049/ENSBTAG00000077226/ENSBTAG00000078045/ENSBTAG00000008283/ENSBTAG00000010057/ENSBTAG00000012500/ENSBTAG00000015779/ENSBTAG00000065802/ENSBTAG00000001244/ENSBTAG00000009996/ENSBTAG00000018093/ENSBTAG00000021709/ENSBTAG00000024003/ENSBTAG00000044192/ENSBTAG00000046188/…	TCF3/HDAC2/GADD45B/BIRC2/CDK14/ENSBTAG00000073055/ENSBTAG00000076049/ENSBTAG00000077226/ENSBTAG00000078045/FLI1/GZMB/RARA/PML/CEBPA/PLAT/DOT1L/KMT2A/SPI1/H3C13/MAF/ELANE/CEBPB/CSF1R/CSF2/TRAF1/NTRK1/ZEB2/ENSBTAG00000060935/ENSBTAG00000063831/ENSBTAG00000073871/BAK1/GADD45G/ARNT2/HOXA11/SPINT1/ELK4/ENSBTAG00000027204/ENSBTAG00000034609/MLLT1/EWSR1/RXRB/ASPSCR1/LDB1/SLC45A3/SIN3A/TLX3/ETV6/JUP/MMP9…	bta:530616/bta:407223/bta:618405/bta:539314/bta:784403/bta:100300510/bta:100300510/bta:100300510/bta:100300510/bta:529124/bta:508646/bta:534280/bta:100138545/bta:281677/bta:281407/bta:510442/bta:508330/bta:507100/bta:531990/bta:782481/bta:100126050/bta:338319/bta:509418/bta:281095/bta:540944/bta:353111/bta:535183/bta:786126/bta:508858/bta:509513/bta:514090/bta:504939/bta:533445/bta:100336578/bta:…	70
bta05142	Chagas disease	47/2364	146/9183	0.0468194	0.236484	ENSBTAG00000073055/ENSBTAG00000076049/ENSBTAG00000077226/ENSBTAG00000078045/ENSBTAG00000017636/ENSBTAG00000020457/ENSBTAG00000030182/ENSBTAG00000001400/ENSBTAG00000002714/ENSBTAG00000011196/ENSBTAG00000018984/ENSBTAG00000002350/ENSBTAG00000004709/ENSBTAG00000016085/ENSBTAG00000056084/ENSBTAG00000066072/ENSBTAG00000073871/ENSBTAG00000015114/ENSBTAG00000006240/ENSBTAG00000027204/ENSBTAG00000034609/…	ENSBTAG00000073055/ENSBTAG00000076049/ENSBTAG00000077226/ENSBTAG00000078045/AKT1/TGFB1/MAPK11/AKT2/GNAI1/C1QB/PIK3CD/PIK3R2/MAPK9/IRAK1/PLCB3/CCL5/ENSBTAG00000073871/CALR/TLR4/ENSBTAG00000027204/ENSBTAG00000034609/TICAM1/PIK3R3/ENSBTAG00000003289/NOS2/C1QA/GNA11/TLR9/PLCB2/MAPK12/MAPK10/GNAI2/ENSBTAG00000025250/ENSBTAG00000071382/FADD/ENSBTAG00000074867/TRAV45-8/ENSBTAG00000076502/ENSBTAG00000076…	bta:100300510/bta:100300510/bta:100300510/bta:100300510/bta:280991/bta:282089/bta:618906/bta:534923/bta:281790/bta:509968/bta:504531/bta:282308/bta:537631/bta:533953/bta:515669/bta:327712/bta:509513/bta:281036/bta:281536/bta:100300510/bta:100300510/bta:510427/bta:286865/bta:616364/bta:282876/bta:534961/bta:281788/bta:282602/bta:508888/bta:512943/bta:537631/bta:281791/bta:616364/bta:100300850/bta:…	47
bta05145	Toxoplasmosis	36/2364	108/9183	0.0468832	0.236484	ENSBTAG00000019404/ENSBTAG00000035735/ENSBTAG00000013454/ENSBTAG00000004386/ENSBTAG00000016542/ENSBTAG00000017636/ENSBTAG00000003061/ENSBTAG00000016711/ENSBTAG00000019828/ENSBTAG00000020457/ENSBTAG00000030182/ENSBTAG00000055290/ENSBTAG00000001400/ENSBTAG00000002714/ENSBTAG00000012511/ENSBTAG00000002581/ENSBTAG00000004709/ENSBTAG00000005978/ENSBTAG00000016085/ENSBTAG00000067584/ENSBTAG00000019302/…	IL10RB/BIRC2/TAB2/SOCS1/LAMB3/AKT1/LAMA5/PPIF/TAB1/TGFB1/MAPK11/ENSBTAG00000055290/AKT2/GNAI1/BAD/BOLA-DYA/MAPK9/PIK3R5/IRAK1/CCR5/BCL2/TLR4/NOS2/LAMC3/MAPK12/BOLA-DQB1/MAPK10/GNAI2/CD40/LAMB2/LSM2/NFKBIB/MAP2K3/TNF/BOLA-DRA/BOLA-DQA5	bta:767864/bta:539314/bta:540203/bta:518795/bta:529939/bta:280991/bta:506751/bta:414346/bta:519958/bta:282089/bta:618906/bta:530599/bta:534923/bta:281790/bta:615013/bta:282497/bta:537631/bta:614838/bta:533953/bta:497017/bta:281020/bta:281536/bta:282876/bta:518914/bta:512943/bta:539241/bta:537631/bta:281791/bta:286849/bta:520167/bta:540190/bta:525408/bta:516039/bta:280943/bta:506214/bta:282494	36
bta05412	Arrhythmogenic right ventricular cardiomyopathy	27/2364	78/9183	0.0505852	0.25146	ENSBTAG00000013755/ENSBTAG00000021808/ENSBTAG00000022314/ENSBTAG00000001404/ENSBTAG00000002023/ENSBTAG00000007509/ENSBTAG00000015106/ENSBTAG00000022699/ENSBTAG00000021994/ENSBTAG00000008165/ENSBTAG00000014806/ENSBTAG00000054931/ENSBTAG00000031669/ENSBTAG00000010111/ENSBTAG00000021282/ENSBTAG00000003956/ENSBTAG00000006541/ENSBTAG00000010660/ENSBTAG00000014182/ENSBTAG00000017685/ENSBTAG00000018169/…	ITGB5/CACNB3/EMD/CACNG3/NOS1/CACNG8/DSP/CAV3/CACNA2D4/ITGA2B/ATP2A3/CACNG4/CTNNA2/TCF7L1/SGCE/SGCA/ATP2A1/CACNA1C/CTNNA1/JUP/ITGB4/CACNG6/CACNB2/CACNA1S/SGCG/DAG1/ENSBTAG00000057835	bta:282564/bta:282160/bta:399681/bta:538496/bta:536132/bta:519331/bta:514360/bta:615310/bta:784075/bta:515011/bta:512313/bta:519331/bta:526848/bta:515303/bta:407209/bta:541308/bta:518117/bta:408015/bta:526848/bta:445543/bta:506995/bta:521616/bta:327667/bta:100337204/bta:506155/bta:281439/bta:784075	27
bta04150	mTOR signaling pathway	51/2364	161/9183	0.0520635	0.255111	ENSBTAG00000011754/ENSBTAG00000010598/ENSBTAG00000019086/ENSBTAG00000017636/ENSBTAG00000001295/ENSBTAG00000003001/ENSBTAG00000018438/ENSBTAG00000019336/ENSBTAG00000000013/ENSBTAG00000001400/ENSBTAG00000001668/ENSBTAG00000004736/ENSBTAG00000009175/ENSBTAG00000010620/ENSBTAG00000013003/ENSBTAG00000015364/ENSBTAG00000018984/ENSBTAG00000020267/ENSBTAG00000021741/ENSBTAG00000039784/ENSBTAG00000045748/…	LAMTOR2/EIF4E2/TELO2/AKT1/DEPDC5/LAMTOR1/RRAGD/DVL3/PRKAA1/AKT2/WNT7A/GRB2/RPS6KB2/ATP6V1B1/INS/WNT1/PIK3CD/WNT9A/RPS6KA2/PRR5/RAF1/WNT4/FZD8/WNT5B/PIK3R2/CASTOR2/RPS6KB1/ATP6V1B2/FZD4/LPIN2/ANKRD16/FLCN/WNT2/PRKCA/FZD3/PIK3R3/EIF4E1B/TSC1/MAPKAP1/STK11/DEPTOR/SEC13/TSC1/DVL1/SLC3A2/TNF/ENSBTAG00000063075/FZD5/IRS1/EIF4E2/ENSBTAG00000074600	bta:616375/bta:519920/bta:526097/bta:280991/bta:521542/bta:614849/bta:541106/bta:539203/bta:540404/bta:534923/bta:533782/bta:535298/bta:506083/bta:338059/bta:280829/bta:540662/bta:504531/bta:511308/bta:517953/bta:788925/bta:521196/bta:789600/bta:616913/bta:508008/bta:282308/bta:524593/bta:404181/bta:338082/bta:445416/bta:514448/bta:282657/bta:526652/bta:493729/bta:282001/bta:445419/bta:286865/bta…	51
bta01212	Fatty acid metabolism	19/2364	52/9183	0.055561	0.268414	ENSBTAG00000022013/ENSBTAG00000015505/ENSBTAG00000016048/ENSBTAG00000022449/ENSBTAG00000004436/ENSBTAG00000002413/ENSBTAG00000022294/ENSBTAG00000000087/ENSBTAG00000007031/ENSBTAG00000007484/ENSBTAG00000014649/ENSBTAG00000015980/ENSBTAG00000017253/ENSBTAG00000019987/ENSBTAG00000020927/ENSBTAG00000012205/ENSBTAG00000055207/ENSBTAG00000015038/ENSBTAG00000023607	CBR4/FADS2/CPT1B/SCD5/PPT2/MCAT/FADS1/HSD17B12/OXSM/ACADS/CPT2/FASN/MECR/RPP14/HSD17B8/CPT1C/SCD/HADHA/HACD2	bta:533020/bta:521822/bta:509459/bta:617419/bta:516797/bta:508130/bta:533107/bta:789567/bta:513530/bta:511222/bta:504502/bta:281152/bta:353301/bta:112447889/bta:532422/bta:513710/bta:280924/bta:281810/bta:613886	19
bta05416	Viral myocarditis	39/2364	120/9183	0.0574157	0.272508	ENSBTAG00000040053/ENSBTAG00000073055/ENSBTAG00000076049/ENSBTAG00000077226/ENSBTAG00000078045/ENSBTAG00000002023/ENSBTAG00000009703/ENSBTAG00000017060/ENSBTAG00000017514/ENSBTAG00000022699/ENSBTAG00000002581/ENSBTAG00000013988/ENSBTAG00000073871/ENSBTAG00000027204/ENSBTAG00000034609/ENSBTAG00000021282/ENSBTAG00000003956/ENSBTAG00000005182/ENSBTAG00000012881/ENSBTAG00000019588/ENSBTAG00000020736/…	MYH6/ENSBTAG00000073055/ENSBTAG00000076049/ENSBTAG00000077226/ENSBTAG00000078045/NOS1/MYH7/ITGB2/CCND1/CAV3/BOLA-DYA/BID/ENSBTAG00000073871/ENSBTAG00000027204/ENSBTAG00000034609/SGCE/SGCA/ENSBTAG00000005182/EIF4G1/BOLA-DQB1/CD40/ENSBTAG00000049560/ENSBTAG00000071382/ENSBTAG00000074867/TRAV45-8/ENSBTAG00000076502/ENSBTAG00000076829/ENSBTAG00000077471/ENSBTAG00000077492/ENSBTAG00000078944/ENSBTAG00…	bta:100296004/bta:100300510/bta:100300510/bta:100300510/bta:100300510/bta:536132/bta:282714/bta:281877/bta:524530/bta:615310/bta:282497/bta:510373/bta:509513/bta:100300510/bta:100300510/bta:407209/bta:541308/bta:407173/bta:444858/bta:539241/bta:286849/bta:281839/bta:100300850/bta:100300850/bta:100300850/bta:100300850/bta:100300850/bta:100300850/bta:509513/bta:100300850/bta:100300850/bta:506155/bt…	39
bta04210	Apoptosis	45/2364	141/9183	0.0579973	0.272508	ENSBTAG00000008232/ENSBTAG00000025462/ENSBTAG00000035735/ENSBTAG00000017636/ENSBTAG00000010057/ENSBTAG00000018159/ENSBTAG00000020124/ENSBTAG00000049808/ENSBTAG00000001400/ENSBTAG00000007446/ENSBTAG00000010497/ENSBTAG00000012511/ENSBTAG00000016799/ENSBTAG00000018984/ENSBTAG00000024105/ENSBTAG00000045748/ENSBTAG00000002350/ENSBTAG00000003012/ENSBTAG00000003060/ENSBTAG00000004709/ENSBTAG00000010994/…	DAB2IP/GADD45B/BIRC2/AKT1/GZMB/CASP2/HTRA2/IL3RA/AKT2/NGF/TRAF2/BAD/ERN1/PIK3CD/BCL2L11/RAF1/PIK3R2/TRAF1/NTRK1/MAPK9/CTSF/CTSB/BID/CTSW/ENSBTAG00000060935/ENSBTAG00000063831/PIDD1/BAK1/GADD45G/BCL2/BBC3/ITPR1/PIK3R3/CAPN8/ENDOG/SPTAN1/TUBA8/MAPK10/TUBA3E/ENSBTAG00000038258/FADD/ENSBTAG00000076960/TNF/BAX/ATM	bta:541268/bta:618405/bta:539314/bta:280991/bta:508646/bta:531419/bta:523039/bta:100299249/bta:534923/bta:281350/bta:512355/bta:615013/bta:112442685/bta:504531/bta:507390/bta:521196/bta:282308/bta:540944/bta:353111/bta:537631/bta:509715/bta:281105/bta:510373/bta:510967/bta:786126/bta:508858/bta:100137737/bta:514090/bta:504939/bta:281020/bta:782359/bta:317697/bta:286865/bta:281662/bta:327707/bta:5…	45
bta05152	Tuberculosis	61/2364	198/9183	0.0606498	0.28112	ENSBTAG00000019404/ENSBTAG00000065176/ENSBTAG00000017636/ENSBTAG00000006982/ENSBTAG00000012653/ENSBTAG00000015739/ENSBTAG00000020457/ENSBTAG00000030182/ENSBTAG00000027416/ENSBTAG00000001400/ENSBTAG00000006572/ENSBTAG00000009872/ENSBTAG00000012511/ENSBTAG00000017060/ENSBTAG00000027916/ENSBTAG00000045748/ENSBTAG00000051972/ENSBTAG00000064863/ENSBTAG00000002581/ENSBTAG00000004709/ENSBTAG00000012586/…	IL10RB/CEBPG/AKT1/RAB5C/CAMK2B/MRC2/TGFB1/MAPK11/ENSBTAG00000027416/AKT2/CARD9/SPHK2/BAD/ITGB2/MALT1/RAF1/CEBPB/ENSBTAG00000064863/BOLA-DYA/MAPK9/HSPD1/CAMK2G/CAMP/BID/PPP3CA/IRAK1/CAMK2A/CATHL2/ENSBTAG00000039879/ENSBTAG00000058395/CATHL3/BCL2/TLR4/NFYC/ANKRD16/RFXANK/NOS2/CORO1A/LAMP1/CYP27B1/TLR9/MAPK12/BOLA-DQB1/MAPK10/FCGR2B/FCER1G/FADD/SRC/ATP6V0B/TNF/ENSBTAG00000073706/ENSBTAG00000076876/K…	bta:767864/bta:617530/bta:280991/bta:613749/bta:525416/bta:529049/bta:282089/bta:618906/bta:104973792/bta:534923/bta:768054/bta:533103/bta:615013/bta:281877/bta:504994/bta:521196/bta:338319/bta:550622/bta:282497/bta:537631/bta:511913/bta:282162/bta:317650/bta:510373/bta:286852/bta:533953/bta:530719/bta:282165/bta:281037/bta:104973792/bta:281037/bta:281020/bta:281536/bta:534003/bta:282657/bta:1001…	61
bta04213	Longevity regulating pathway - multiple species	20/2364	56/9183	0.0629604	0.284458	ENSBTAG00000011849/ENSBTAG00000017636/ENSBTAG00000000013/ENSBTAG00000001400/ENSBTAG00000009175/ENSBTAG00000013003/ENSBTAG00000018777/ENSBTAG00000018854/ENSBTAG00000018984/ENSBTAG00000000434/ENSBTAG00000002350/ENSBTAG00000016851/ENSBTAG00000013492/ENSBTAG00000027412/ENSBTAG00000006535/ENSBTAG00000016629/ENSBTAG00000002979/ENSBTAG00000025442/ENSBTAG00000012019/ENSBTAG00000021308	HDAC2/AKT1/PRKAA1/AKT2/RPS6KB2/INS/ADCY5/SOD1/PIK3CD/CRYAB/PIK3R2/RPS6KB1/PRKAG3/ENSBTAG00000027412/IRS4/ADCY9/PIK3R3/LSM2/IRS2/IRS1	bta:407223/bta:280991/bta:540404/bta:534923/bta:506083/bta:280829/bta:505740/bta:281495/bta:504531/bta:281719/bta:282308/bta:404181/bta:511961/bta:281495/bta:514607/bta:525482/bta:286865/bta:540190/bta:100300012/bta:538598	20
bta05332	Graft-versus-host disease	28/2364	83/9183	0.0638257	0.284458	ENSBTAG00000073055/ENSBTAG00000076049/ENSBTAG00000077226/ENSBTAG00000078045/ENSBTAG00000010057/ENSBTAG00000002581/ENSBTAG00000060935/ENSBTAG00000063831/ENSBTAG00000073871/ENSBTAG00000027204/ENSBTAG00000034609/ENSBTAG00000005182/ENSBTAG00000019588/ENSBTAG00000039215/ENSBTAG00000071382/ENSBTAG00000074867/ENSBTAG00000075052/ENSBTAG00000076502/ENSBTAG00000076829/ENSBTAG00000077471/ENSBTAG00000077492/…	ENSBTAG00000073055/ENSBTAG00000076049/ENSBTAG00000077226/ENSBTAG00000078045/GZMB/BOLA-DYA/ENSBTAG00000060935/ENSBTAG00000063831/ENSBTAG00000073871/ENSBTAG00000027204/ENSBTAG00000034609/ENSBTAG00000005182/BOLA-DQB1/KIR2DL5A/ENSBTAG00000071382/ENSBTAG00000074867/TRAV45-8/ENSBTAG00000076502/ENSBTAG00000076829/ENSBTAG00000077471/ENSBTAG00000077492/ENSBTAG00000078944/ENSBTAG00000078979/TNF/CD28/BOLA-D…	bta:100300510/bta:100300510/bta:100300510/bta:100300510/bta:508646/bta:282497/bta:786126/bta:508858/bta:509513/bta:100300510/bta:100300510/bta:407173/bta:539241/bta:282860/bta:100300850/bta:100300850/bta:100300850/bta:100300850/bta:100300850/bta:100300850/bta:509513/bta:100300850/bta:100300850/bta:280943/bta:281050/bta:506214/bta:282494/bta:100300510	28
bta04930	Type II diabetes mellitus	16/2364	43/9183	0.0644733	0.284458	ENSBTAG00000004386/ENSBTAG00000009190/ENSBTAG00000012007/ENSBTAG00000013003/ENSBTAG00000014828/ENSBTAG00000018984/ENSBTAG00000026344/ENSBTAG00000002350/ENSBTAG00000004709/ENSBTAG00000006535/ENSBTAG00000002979/ENSBTAG00000010660/ENSBTAG00000020048/ENSBTAG00000025471/ENSBTAG00000012019/ENSBTAG00000021308	SOCS1/SLC2A4/SOCS2/INS/CACNA1A/PIK3CD/MAFA/PIK3R2/MAPK9/IRS4/PIK3R3/CACNA1C/MAPK10/TNF/IRS2/IRS1	bta:518795/bta:282359/bta:338437/bta:280829/bta:282648/bta:504531/bta:618421/bta:282308/bta:537631/bta:514607/bta:286865/bta:408015/bta:537631/bta:280943/bta:100300012/bta:538598	16
bta05207	Chemical carcinogenesis - receptor activation	56/2364	181/9183	0.0651136	0.284458	ENSBTAG00000069637/ENSBTAG00000020485/ENSBTAG00000017636/ENSBTAG00000009586/ENSBTAG00000021787/ENSBTAG00000062982/ENSBTAG00000001400/ENSBTAG00000002714/ENSBTAG00000003971/ENSBTAG00000004736/ENSBTAG00000009175/ENSBTAG00000010478/ENSBTAG00000012511/ENSBTAG00000014828/ENSBTAG00000015364/ENSBTAG00000017416/ENSBTAG00000017514/ENSBTAG00000018777/ENSBTAG00000018984/ENSBTAG00000021741/ENSBTAG00000045748/…	ENSBTAG00000069637/ARRB1/AKT1/CDC25A/PAQR7/ENSBTAG00000062982/AKT2/GNAI1/E2F1/GRB2/RPS6KB2/AIP/BAD/CACNA1A/WNT1/KPNA4/CCND1/ADCY5/PIK3CD/RPS6KA2/RAF1/PIK3R2/EGFR/KPNA7/RPS6KB1/ADRB3/ENSBTAG00000075982/GSTA2/CHRNA4/BCL2/ADRB2/AHRR/ADCY9/GSTT1/PRKCA/RXRB/PIK3R3/VEGFA/STAT5B/CREB3L3/IKBKE/CACNA1C/CHRNA7/CREB3L2/GNAI2/GSTM5/GSTO2/CACNA1S/FGF5/FGF9/EPHX1/GSTT4/ESR2/SRC/ADRB1/AR	bta:615537/bta:281637/bta:280991/bta:520188/bta:522932/bta:511743/bta:534923/bta:281790/bta:535369/bta:535298/bta:506083/bta:360190/bta:615013/bta:282648/bta:540662/bta:535090/bta:524530/bta:505740/bta:504531/bta:517953/bta:521196/bta:282308/bta:407217/bta:789280/bta:404181/bta:281606/bta:517724/bta:281805/bta:537251/bta:281020/bta:281605/bta:280714/bta:525482/bta:517724/bta:282001/bta:504943/bta…	56
bta04721	Synaptic vesicle cycle	25/2364	73/9183	0.0655165	0.284458	ENSBTAG00000012820/ENSBTAG00000010584/ENSBTAG00000012516/ENSBTAG00000014525/ENSBTAG00000002349/ENSBTAG00000010620/ENSBTAG00000013362/ENSBTAG00000014828/ENSBTAG00000015843/ENSBTAG00000038739/ENSBTAG00000064863/ENSBTAG00000003353/ENSBTAG00000007036/ENSBTAG00000011307/ENSBTAG00000018646/ENSBTAG00000020316/ENSBTAG00000054924/ENSBTAG00000019180/ENSBTAG00000039071/ENSBTAG00000013084/ENSBTAG00000050808/…	STX3/AP2S1/SLC1A7/SLC6A13/STX1B/ATP6V1B1/DNM2/CACNA1A/SLC6A3/CPLX4/ENSBTAG00000064863/SLC6A2/SLC17A7/DNM1/ATP6V1B2/AP2B1/CPLX2/AP2A1/ANKRD16/NAPA/CPLX1/SLC6A9/ATP6V0B/STX2/CPLX3	bta:513275/bta:536553/bta:523673/bta:523784/bta:282377/bta:338059/bta:511691/bta:282648/bta:788410/bta:616684/bta:550622/bta:282363/bta:518849/bta:508794/bta:338082/bta:282183/bta:281711/bta:784636/bta:282657/bta:518407/bta:768228/bta:282368/bta:505684/bta:519148/bta:509248	25
bta04350	TGF-beta signaling pathway	33/2364	101/9183	0.0709593	0.30027	ENSBTAG00000011849/ENSBTAG00000026848/ENSBTAG00000013555/ENSBTAG00000018603/ENSBTAG00000020457/ENSBTAG00000030425/ENSBTAG00000049058/ENSBTAG00000052632/ENSBTAG00000004429/ENSBTAG00000007118/ENSBTAG00000009175/ENSBTAG00000011738/ENSBTAG00000015362/ENSBTAG00000016169/ENSBTAG00000038716/ENSBTAG00000073397/ENSBTAG00000016851/ENSBTAG00000017042/ENSBTAG00000018013/ENSBTAG00000064347/ENSBTAG00000052562/…	HDAC2/ENSBTAG00000026848/ACVR1B/RGMA/TGFB1/ID3/INHBB/TGIF2/GDF5/SMURF1/RPS6KB2/TFR2/BMP7/ID1/SKI/AMH/RPS6KB1/HAMP/EMP3/RGMB/ID4/THBS1/CHRD/BMP2/GDF6/NRROS/SIN3A/AMHR2/BMP6/PPP2R1A/TNF/TFDP2/HFE	bta:407223/bta:615427/bta:539315/bta:518756/bta:282089/bta:538690/bta:530430/bta:535632/bta:539559/bta:513902/bta:506083/bta:617916/bta:540595/bta:497011/bta:506127/bta:280718/bta:404181/bta:512301/bta:535273/bta:540954/bta:100848012/bta:281530/bta:509942/bta:615037/bta:407175/bta:510688/bta:518504/bta:514963/bta:617566/bta:535321/bta:280943/bta:534579/bta:497622	33
bta05410	Hypertrophic cardiomyopathy	33/2364	101/9183	0.0709593	0.30027	ENSBTAG00000040053/ENSBTAG00000013755/ENSBTAG00000021808/ENSBTAG00000022314/ENSBTAG00000001404/ENSBTAG00000002023/ENSBTAG00000020457/ENSBTAG00000000013/ENSBTAG00000007509/ENSBTAG00000009703/ENSBTAG00000022699/ENSBTAG00000021994/ENSBTAG00000008165/ENSBTAG00000011424/ENSBTAG00000014806/ENSBTAG00000054931/ENSBTAG00000013492/ENSBTAG00000021282/ENSBTAG00000003956/ENSBTAG00000005373/ENSBTAG00000006541/…	MYH6/ITGB5/CACNB3/EMD/CACNG3/NOS1/TGFB1/PRKAA1/CACNG8/MYH7/CAV3/CACNA2D4/ITGA2B/TPM2/ATP2A3/CACNG4/PRKAG3/SGCE/SGCA/TPM1/ATP2A1/CACNA1C/ITGB4/MYL2/CACNG6/CACNB2/CACNA1S/TNNI3/SGCG/DAG1/TNF/ENSBTAG00000057835/ENSBTAG00000076398	bta:100296004/bta:282564/bta:282160/bta:399681/bta:538496/bta:536132/bta:282089/bta:540404/bta:519331/bta:282714/bta:615310/bta:784075/bta:515011/bta:497015/bta:512313/bta:519331/bta:511961/bta:407209/bta:541308/bta:104970173/bta:518117/bta:408015/bta:506995/bta:505519/bta:521616/bta:327667/bta:100337204/bta:511094/bta:506155/bta:281439/bta:280943/bta:784075/bta:104970173	33
bta04071	Sphingolipid signaling pathway	37/2364	115/9183	0.0717847	0.30027	ENSBTAG00000017636/ENSBTAG00000002738/ENSBTAG00000009294/ENSBTAG00000017395/ENSBTAG00000030182/ENSBTAG00000001400/ENSBTAG00000002714/ENSBTAG00000003202/ENSBTAG00000003434/ENSBTAG00000009872/ENSBTAG00000010497/ENSBTAG00000018984/ENSBTAG00000020192/ENSBTAG00000045748/ENSBTAG00000052803/ENSBTAG00000002350/ENSBTAG00000004709/ENSBTAG00000013988/ENSBTAG00000056084/ENSBTAG00000019302/ENSBTAG00000071891/…	AKT1/S1PR2/DEGS2/CERS5/MAPK11/AKT2/GNAI1/OPRD1/CERS4/SPHK2/TRAF2/PIK3CD/PPP2R5C/RAF1/ENSBTAG00000052803/PIK3R2/MAPK9/BID/PLCB3/BCL2/PRKCA/PIK3R3/SGMS1/NOS3/PLCB2/MAPK12/MAPK10/GNAI2/ABCC1/FCER1G/ENSBTAG00000077829/PPP2R5B/ADORA1/PPP2R1A/TNF/BAX/SMPD1	bta:280991/bta:540305/bta:540994/bta:530776/bta:618906/bta:534923/bta:281790/bta:781956/bta:505233/bta:533103/bta:512355/bta:504531/bta:505757/bta:521196/bta:100298789/bta:282308/bta:537631/bta:510373/bta:515669/bta:281020/bta:282001/bta:286865/bta:533538/bta:287024/bta:508888/bta:512943/bta:537631/bta:281791/bta:281588/bta:282226/bta:100298789/bta:505915/bta:282133/bta:535321/bta:280943/bta:2807…	37
bta04920	Adipocytokine signaling pathway	23/2364	67/9183	0.0733241	0.303014	ENSBTAG00000010815/ENSBTAG00000009727/ENSBTAG00000017636/ENSBTAG00000009190/ENSBTAG00000000013/ENSBTAG00000001400/ENSBTAG00000010497/ENSBTAG00000016048/ENSBTAG00000004709/ENSBTAG00000013492/ENSBTAG00000006535/ENSBTAG00000000602/ENSBTAG00000004503/ENSBTAG00000007897/ENSBTAG00000011639/ENSBTAG00000020048/ENSBTAG00000024928/ENSBTAG00000001778/ENSBTAG00000001936/ENSBTAG00000012205/ENSBTAG00000025471/…	CAMKK2/ADIPOR1/AKT1/SLC2A4/PRKAA1/AKT2/TRAF2/CPT1B/MAPK9/PRKAG3/IRS4/RXRB/NPY/POMC/STK11/MAPK10/TNFRSF1B/NFKBIB/PCK1/CPT1C/TNF/IRS2/IRS1	bta:509084/bta:407235/bta:280991/bta:282359/bta:540404/bta:534923/bta:512355/bta:509459/bta:537631/bta:511961/bta:514607/bta:504943/bta:504216/bta:281416/bta:100337329/bta:537631/bta:338033/bta:525408/bta:282855/bta:513710/bta:280943/bta:100300012/bta:538598	23
bta05224	Breast cancer	46/2364	147/9183	0.0747006	0.305028	ENSBTAG00000025462/ENSBTAG00000017636/ENSBTAG00000001462/ENSBTAG00000002483/ENSBTAG00000006017/ENSBTAG00000019336/ENSBTAG00000021798/ENSBTAG00000061888/ENSBTAG00000001400/ENSBTAG00000001668/ENSBTAG00000003971/ENSBTAG00000004736/ENSBTAG00000007319/ENSBTAG00000009175/ENSBTAG00000015364/ENSBTAG00000016072/ENSBTAG00000017514/ENSBTAG00000018984/ENSBTAG00000020267/ENSBTAG00000045748/ENSBTAG00000051083/…	GADD45B/AKT1/FLT4/HES5/NFKB2/DVL3/ERBB2/ENSBTAG00000061888/AKT2/WNT7A/E2F1/GRB2/JAG2/RPS6KB2/WNT1/SHC2/CCND1/PIK3CD/WNT9A/RAF1/WNT4/FZD8/WNT5B/SHC3/PIK3R2/EGFR/E2F2/RPS6KB1/FZD4/BAK1/GADD45G/TCF7L1/WNT2/FZD3/PIK3R3/CSNK1A1/FGF21/AXIN1/FGF5/FGF9/ESR2/DVL1/FGF19/BAX/FZD5/ENSBTAG00000074600	bta:618405/bta:280991/bta:338031/bta:787633/bta:526392/bta:539203/bta:505709/bta:767866/bta:534923/bta:533782/bta:535369/bta:535298/bta:517405/bta:506083/bta:540662/bta:533455/bta:524530/bta:504531/bta:511308/bta:521196/bta:789600/bta:616913/bta:508008/bta:512696/bta:282308/bta:407217/bta:617024/bta:404181/bta:445416/bta:514090/bta:504939/bta:515303/bta:493729/bta:445419/bta:286865/bta:282684/bta…	46
bta04927	Cortisol synthesis and secretion	22/2364	64/9183	0.0776111	0.313184	ENSBTAG00000004596/ENSBTAG00000009017/ENSBTAG00000018777/ENSBTAG00000045610/ENSBTAG00000051102/ENSBTAG00000004457/ENSBTAG00000015532/ENSBTAG00000000507/ENSBTAG00000047039/ENSBTAG00000056084/ENSBTAG00000053940/ENSBTAG00000016629/ENSBTAG00000020455/ENSBTAG00000004407/ENSBTAG00000007897/ENSBTAG00000010215/ENSBTAG00000010660/ENSBTAG00000012181/ENSBTAG00000015802/ENSBTAG00000019079/ENSBTAG00000047491/…	ENSBTAG00000004596/NR5A1/ADCY5/CACNA1I/KCNK3/ORAI1/NR0B1/NR4A1/CYP21A2/PLCB3/ENSBTAG00000053940/ADCY9/ITPR1/KCNK2/POMC/CREB3L3/CACNA1C/GNA11/CREB3L2/PLCB2/CACNA1S/CACNA1H	bta:282422/bta:281948/bta:505740/bta:282413/bta:519188/bta:517688/bta:281949/bta:528390/bta:281741/bta:515669/bta:282412/bta:525482/bta:317697/bta:282590/bta:281416/bta:513010/bta:408015/bta:281788/bta:785086/bta:508888/bta:100337204/bta:282412	22
bta04371	Apelin signaling pathway	43/2364	137/9183	0.0792703	0.316159	ENSBTAG00000016254/ENSBTAG00000017636/ENSBTAG00000002023/ENSBTAG00000012462/ENSBTAG00000016043/ENSBTAG00000021359/ENSBTAG00000027516/ENSBTAG00000027416/ENSBTAG00000000013/ENSBTAG00000000820/ENSBTAG00000001244/ENSBTAG00000001400/ENSBTAG00000001818/ENSBTAG00000002714/ENSBTAG00000009175/ENSBTAG00000009872/ENSBTAG00000017514/ENSBTAG00000018777/ENSBTAG00000038321/ENSBTAG00000045748/ENSBTAG00000005978/…	HDAC5/AKT1/NOS1/MAP1LC3C/GNB3/ENSBTAG00000021359/APLNR/ENSBTAG00000027416/PRKAA1/GNG11/PLAT/AKT2/MEF2B/GNAI1/RPS6KB2/SPHK2/CCND1/ADCY5/LIPE/RAF1/PIK3R5/RPS6KB1/PLCB3/ENSBTAG00000058395/PRKAG3/KLF2/ADCY9/ITPR1/TFAM/SPP1/NOS2/ACTA2/MYLK2/NOS3/MYL2/PLCB2/GNAI2/MYL4/CAMK4/MYLK4/MEF2C/SERPINE1/MAP1LC3A	bta:504242/bta:280991/bta:536132/bta:507432/bta:513340/bta:531747/bta:615435/bta:104973792/bta:540404/bta:511812/bta:281407/bta:534923/bta:100271851/bta:281790/bta:506083/bta:533103/bta:524530/bta:505740/bta:286879/bta:521196/bta:614838/bta:404181/bta:515669/bta:104973792/bta:511961/bta:520939/bta:525482/bta:317697/bta:510059/bta:281499/bta:282876/bta:515610/bta:533378/bta:287024/bta:505519/bta:5…	43
bta04625	C-type lectin receptor signaling pathway	32/2364	99/9183	0.0844833	0.331216	ENSBTAG00000017636/ENSBTAG00000006017/ENSBTAG00000006366/ENSBTAG00000030182/ENSBTAG00000027416/ENSBTAG00000001400/ENSBTAG00000006572/ENSBTAG00000018984/ENSBTAG00000020535/ENSBTAG00000027916/ENSBTAG00000045748/ENSBTAG00000000656/ENSBTAG00000002350/ENSBTAG00000004709/ENSBTAG00000016005/ENSBTAG00000038107/ENSBTAG00000058395/ENSBTAG00000020455/ENSBTAG00000002103/ENSBTAG00000002979/ENSBTAG00000010408/…	AKT1/NFKB2/NFATC4/MAPK11/ENSBTAG00000027416/AKT2/CARD9/PIK3CD/PYCARD/MALT1/RAF1/NFATC1/PIK3R2/MAPK9/PPP3CA/MAPKAPK2/ENSBTAG00000058395/ITPR1/PLCG2/PIK3R3/IKBKE/MAPK12/MAPK10/FCER1G/ENSBTAG00000076469/IRF9/SRC/PAK1/TNF/ENSBTAG00000060597/KSR1/LSP1	bta:280991/bta:526392/bta:788119/bta:618906/bta:104973792/bta:534923/bta:768054/bta:504531/bta:282846/bta:504994/bta:521196/bta:511224/bta:282308/bta:537631/bta:286852/bta:788091/bta:104973792/bta:317697/bta:100337091/bta:286865/bta:533216/bta:512943/bta:537631/bta:282226/bta:100337091/bta:509855/bta:535742/bta:533729/bta:280943/bta:614982/bta:100138565/bta:508832	32
bta05169	Epstein-Barr virus infection	77/2364	260/9183	0.0856771	0.331216	ENSBTAG00000011849/ENSBTAG00000025462/ENSBTAG00000073055/ENSBTAG00000076049/ENSBTAG00000077226/ENSBTAG00000078045/ENSBTAG00000010639/ENSBTAG00000013454/ENSBTAG00000017636/ENSBTAG00000003602/ENSBTAG00000006017/ENSBTAG00000019828/ENSBTAG00000030182/ENSBTAG00000030246/ENSBTAG00000077090/ENSBTAG00000060755/ENSBTAG00000001400/ENSBTAG00000003038/ENSBTAG00000003971/ENSBTAG00000010497/ENSBTAG00000015578/…	HDAC2/GADD45B/ENSBTAG00000073055/ENSBTAG00000076049/ENSBTAG00000077226/ENSBTAG00000078045/MAP2K7/TAB2/AKT1/RBPJ/NFKB2/TAB1/MAPK11/ENTPD8/PSMD13/ENSBTAG00000060755/AKT2/TAP2/E2F1/TRAF2/SAP30/CCND1/PIK3CD/PSMD3/BCL2L11/NCOR2/PSMD8/PIK3R2/BOLA-DYA/FCER2/MAPK9/RBPJL/BID/E2F2/IRAK1/ENSBTAG00000073871/BAK1/GADD45G/CALR/BCL2/ENSBTAG00000027204/ENSBTAG00000034609/PLCG2/PIK3R3/ENSBTAG00000005182/PSMC1/SIN…	bta:407223/bta:618405/bta:100300510/bta:100300510/bta:100300510/bta:100300510/bta:787278/bta:540203/bta:280991/bta:767928/bta:526392/bta:519958/bta:618906/bta:515532/bta:513525/bta:506087/bta:534923/bta:281586/bta:535369/bta:512355/bta:781150/bta:524530/bta:504531/bta:504937/bta:507390/bta:538549/bta:512891/bta:282308/bta:282497/bta:407106/bta:537631/bta:540059/bta:510373/bta:617024/bta:533953/bt…	77
bta00514	Other types of O-glycan biosynthesis	14/2364	38/9183	0.0867117	0.331216	ENSBTAG00000000342/ENSBTAG00000017656/ENSBTAG00000002914/ENSBTAG00000007818/ENSBTAG00000009998/ENSBTAG00000010805/ENSBTAG00000021897/ENSBTAG00000015043/ENSBTAG00000017943/ENSBTAG00000002704/ENSBTAG00000008718/ENSBTAG00000011575/ENSBTAG00000040361/ENSBTAG00000035836	PLOD3/ST3GAL3/GALNT18/POFUT2/GALNT16/POMT1/B4GALT3/MFNG/GALNT6/POMT2/GALNT17/RFNG/LFNG/COLGALT2	bta:514996/bta:444859/bta:614203/bta:404083/bta:526331/bta:617609/bta:515771/bta:505267/bta:506903/bta:537054/bta:505622/bta:532242/bta:516209/bta:789150	14
bta00532	Glycosaminoglycan biosynthesis - chondroitin sulfate / dermatan sulfate	9/2364	22/9183	0.0870591	0.331216	ENSBTAG00000010644/ENSBTAG00000037523/ENSBTAG00000004421/ENSBTAG00000008778/ENSBTAG00000039194/ENSBTAG00000016950/ENSBTAG00000014371/ENSBTAG00000020898/ENSBTAG00000009298	CHST11/B3GALT6/CHST14/CHST13/C22H3orf22/B3GAT3/CHPF2/CHST12/XYLT2	bta:528860/bta:522406/bta:511245/bta:523460/bta:523460/bta:404162/bta:100616099/bta:513030/bta:493989	9
bta03250	Viral life cycle - HIV-1	22/2364	65/9183	0.0898733	0.331216	ENSBTAG00000016988/ENSBTAG00000002939/ENSBTAG00000014001/ENSBTAG00000021861/ENSBTAG00000053806/ENSBTAG00000055033/ENSBTAG00000017921/ENSBTAG00000020709/ENSBTAG00000001659/ENSBTAG00000003587/ENSBTAG00000030913/ENSBTAG00000038745/ENSBTAG00000063664/ENSBTAG00000067584/ENSBTAG00000003255/ENSBTAG00000002277/ENSBTAG00000007453/ENSBTAG00000009124/ENSBTAG00000009988/ENSBTAG00000040450/ENSBTAG00000044019/…	PIN1/FURIN/MAP1A/NELFB/ENSBTAG00000053806/RAN/NELFA/MAP1S/VPS4A/ELL/MX1/CHMP6/SUPT4H1/CCR5/CD4/MLLT1/NELFE/FEZ1/SMARCB1/ENSBTAG00000040450/KAT2A/ENSBTAG00000055779	bta:535470/bta:281374/bta:515593/bta:512799/bta:618737/bta:540457/bta:789389/bta:527829/bta:539357/bta:506578/bta:280872/bta:510596/bta:616425/bta:497017/bta:407098/bta:504458/bta:540158/bta:511751/bta:537412/bta:514958/bta:514420/bta:100298356	22
bta05221	Acute myeloid leukemia	22/2364	65/9183	0.0898733	0.331216	ENSBTAG00000017636/ENSBTAG00000012500/ENSBTAG00000015779/ENSBTAG00000065802/ENSBTAG00000001400/ENSBTAG00000004736/ENSBTAG00000009175/ENSBTAG00000012511/ENSBTAG00000017514/ENSBTAG00000017542/ENSBTAG00000018984/ENSBTAG00000021709/ENSBTAG00000045748/ENSBTAG00000012771/ENSBTAG00000001570/ENSBTAG00000002350/ENSBTAG00000016851/ENSBTAG00000010111/ENSBTAG00000002979/ENSBTAG00000010125/ENSBTAG00000017685/…	AKT1/RARA/PML/CEBPA/AKT2/GRB2/RPS6KB2/BAD/CCND1/PPARD/PIK3CD/SPI1/RAF1/CSF1R/CSF2/PIK3R2/RPS6KB1/TCF7L1/PIK3R3/STAT5B/JUP/CEBPE	bta:280991/bta:534280/bta:100138545/bta:281677/bta:534923/bta:535298/bta:506083/bta:615013/bta:524530/bta:353106/bta:504531/bta:507100/bta:521196/bta:509418/bta:281095/bta:282308/bta:404181/bta:515303/bta:286865/bta:282376/bta:445543/bta:534346	22
bta05135	Yersinia infection	58/2364	192/9183	0.0905509	0.331216	ENSBTAG00000073055/ENSBTAG00000076049/ENSBTAG00000077226/ENSBTAG00000078045/ENSBTAG00000010639/ENSBTAG00000013454/ENSBTAG00000017636/ENSBTAG00000001700/ENSBTAG00000012002/ENSBTAG00000019828/ENSBTAG00000020726/ENSBTAG00000030182/ENSBTAG00000046555/ENSBTAG00000001400/ENSBTAG00000007964/ENSBTAG00000010497/ENSBTAG00000018984/ENSBTAG00000020535/ENSBTAG00000021741/ENSBTAG00000044083/ENSBTAG00000000656/…	ENSBTAG00000073055/ENSBTAG00000076049/ENSBTAG00000077226/ENSBTAG00000078045/MAP2K7/TAB2/AKT1/CDC42/BCAR1/TAB1/ARHGEF7/MAPK11/WAS/AKT2/ARPC4/TRAF2/PIK3CD/PYCARD/RPS6KA2/LIMK1/NFATC1/PIK3R2/MAPK9/ARPC3/IRAK1/PLCG1/ENSBTAG00000073871/PIP5K1C/CD4/WASF2/ARPC5/TLR4/ENSBTAG00000027204/ENSBTAG00000034609/TICAM1/RHOG/PIK3R3/PKN1/ARHGEF1/BAIAP2/MAPK12/MAPK10/ENSBTAG00000071382/ENSBTAG00000074867/TRAV45-8/E…	bta:100300510/bta:100300510/bta:100300510/bta:100300510/bta:787278/bta:540203/bta:280991/bta:532712/bta:527550/bta:519958/bta:524352/bta:618906/bta:107131173/bta:534923/bta:539459/bta:512355/bta:504531/bta:282846/bta:517953/bta:535225/bta:511224/bta:282308/bta:537631/bta:506596/bta:533953/bta:281987/bta:509513/bta:508819/bta:407098/bta:504482/bta:614345/bta:281536/bta:100300510/bta:100300510/bta:…	58
bta00061	Fatty acid biosynthesis	7/2364	16/9183	0.0907705	0.331216	ENSBTAG00000022013/ENSBTAG00000002413/ENSBTAG00000007031/ENSBTAG00000015980/ENSBTAG00000017253/ENSBTAG00000019987/ENSBTAG00000020927	CBR4/MCAT/OXSM/FASN/MECR/RPP14/HSD17B8	bta:533020/bta:508130/bta:513530/bta:281152/bta:353301/bta:112447889/bta:532422	7
bta05330	Allograft rejection	30/2364	93/9183	0.0945769	0.341472	ENSBTAG00000073055/ENSBTAG00000076049/ENSBTAG00000077226/ENSBTAG00000078045/ENSBTAG00000010057/ENSBTAG00000002581/ENSBTAG00000060935/ENSBTAG00000063831/ENSBTAG00000073871/ENSBTAG00000027204/ENSBTAG00000034609/ENSBTAG00000005182/ENSBTAG00000019588/ENSBTAG00000020736/ENSBTAG00000071382/ENSBTAG00000074867/ENSBTAG00000075052/ENSBTAG00000076502/ENSBTAG00000076829/ENSBTAG00000077471/ENSBTAG00000077492/…	ENSBTAG00000073055/ENSBTAG00000076049/ENSBTAG00000077226/ENSBTAG00000078045/GZMB/BOLA-DYA/ENSBTAG00000060935/ENSBTAG00000063831/ENSBTAG00000073871/ENSBTAG00000027204/ENSBTAG00000034609/ENSBTAG00000005182/BOLA-DQB1/CD40/ENSBTAG00000071382/ENSBTAG00000074867/TRAV45-8/ENSBTAG00000076502/ENSBTAG00000076829/ENSBTAG00000077471/ENSBTAG00000077492/ENSBTAG00000078944/ENSBTAG00000078979/TNF/ENSBTAG00000073…	bta:100300510/bta:100300510/bta:100300510/bta:100300510/bta:508646/bta:282497/bta:786126/bta:508858/bta:509513/bta:100300510/bta:100300510/bta:407173/bta:539241/bta:286849/bta:100300850/bta:100300850/bta:100300850/bta:100300850/bta:100300850/bta:100300850/bta:509513/bta:100300850/bta:100300850/bta:280943/bta:524810/bta:524810/bta:281050/bta:506214/bta:282494/bta:100300510	30
bta01232	Nucleotide metabolism	27/2364	83/9183	0.0996951	0.352064	ENSBTAG00000015743/ENSBTAG00000030246/ENSBTAG00000046514/ENSBTAG00000070375/ENSBTAG00000060755/ENSBTAG00000011998/ENSBTAG00000014775/ENSBTAG00000015408/ENSBTAG00000017605/ENSBTAG00000000296/ENSBTAG00000002715/ENSBTAG00000005152/ENSBTAG00000005280/ENSBTAG00000020282/ENSBTAG00000048125/ENSBTAG00000016590/ENSBTAG00000030820/ENSBTAG00000007121/ENSBTAG00000011702/ENSBTAG00000013018/ENSBTAG00000013935/…	GMPR/ENTPD8/ASMTL/ENSBTAG00000070375/ENSBTAG00000060755/DUT/GUK1/DTYMK/AK2/IMPDH1/GMPR2/TK2/ADA/DCTD/ENTPD2/NME4/NT5M/TK1/ENTPD3/AMPD2/NTPCR/ADA2/ADSS1/DCTPP1/AK6/CANT1/NT5C	bta:533000/bta:515532/bta:508458/bta:508458/bta:506087/bta:507945/bta:281217/bta:506946/bta:280716/bta:504305/bta:515837/bta:615457/bta:280712/bta:784292/bta:100126045/bta:789324/bta:616992/bta:504652/bta:506087/bta:514185/bta:521103/bta:617805/bta:784089/bta:614103/bta:102216273/bta:518086/bta:532399	27
bta04270	Vascular smooth muscle contraction	42/2364	136/9183	0.101405	0.352064	ENSBTAG00000014585/ENSBTAG00000019903/ENSBTAG00000040253/ENSBTAG00000012109/ENSBTAG00000015988/ENSBTAG00000047380/ENSBTAG00000027416/ENSBTAG00000003253/ENSBTAG00000004418/ENSBTAG00000006709/ENSBTAG00000009235/ENSBTAG00000011772/ENSBTAG00000014015/ENSBTAG00000016944/ENSBTAG00000018777/ENSBTAG00000045748/ENSBTAG00000021522/ENSBTAG00000008027/ENSBTAG00000056084/ENSBTAG00000058395/ENSBTAG00000062469/…	PTGIR/RAMP2/ADRA1B/EDN3/MYH11/CT/ENSBTAG00000027416/NPPC/PLA2G2E/NPPA/KCNMB3/PPP1R12B/PLA2G6/ADORA2A/ADCY5/RAF1/ENSBTAG00000021522/AVP/PLCB3/ENSBTAG00000058395/ADM2/ARHGEF11/NPPB/PLA2G5/ADCY9/PRKCA/ITPR1/NPR1/PLA2G4B/CACNA1C/GNA11/ACTA2/MYLK2/ARHGEF1/PLCB2/PLA2G4F/CACNA1S/KCNMB1/MYLK4/PLA2G3/ADRA1A/PLA2G2F	bta:520278/bta:504230/bta:407140/bta:513753/bta:530050/bta:514876/bta:104973792/bta:281356/bta:506243/bta:281355/bta:539609/bta:107131237/bta:535381/bta:617828/bta:505740/bta:521196/bta:613966/bta:280728/bta:515669/bta:104973792/bta:618896/bta:511220/bta:508734/bta:614911/bta:525482/bta:282001/bta:317697/bta:533048/bta:505485/bta:408015/bta:281788/bta:515610/bta:533378/bta:513377/bta:508888/bta:5…	42
bta04660	T cell receptor signaling pathway	47/2364	154/9183	0.102697	0.352064	ENSBTAG00000073055/ENSBTAG00000076049/ENSBTAG00000077226/ENSBTAG00000078045/ENSBTAG00000010639/ENSBTAG00000013958/ENSBTAG00000017636/ENSBTAG00000020294/ENSBTAG00000001700/ENSBTAG00000030182/ENSBTAG00000001400/ENSBTAG00000004736/ENSBTAG00000018984/ENSBTAG00000020192/ENSBTAG00000027916/ENSBTAG00000045748/ENSBTAG00000052803/ENSBTAG00000000656/ENSBTAG00000001570/ENSBTAG00000002350/ENSBTAG00000004709/…	ENSBTAG00000073055/ENSBTAG00000076049/ENSBTAG00000077226/ENSBTAG00000078045/MAP2K7/PAK4/AKT1/PTPN6/CDC42/MAPK11/AKT2/GRB2/PIK3CD/PPP2R5C/MALT1/RAF1/ENSBTAG00000052803/NFATC1/CSF2/PIK3R2/MAPK9/PPP3CA/PLCG1/ENSBTAG00000073871/CD4/ENSBTAG00000027204/ENSBTAG00000034609/PIK3R3/MAPK12/MAPK10/ENSBTAG00000071382/ENSBTAG00000074867/TRAV45-8/ENSBTAG00000076502/ENSBTAG00000076829/ENSBTAG00000077471/ENSBTAG0…	bta:100300510/bta:100300510/bta:100300510/bta:100300510/bta:787278/bta:539742/bta:280991/bta:512312/bta:532712/bta:618906/bta:534923/bta:535298/bta:504531/bta:505757/bta:504994/bta:521196/bta:100298789/bta:511224/bta:281095/bta:282308/bta:537631/bta:286852/bta:281987/bta:509513/bta:407098/bta:100300510/bta:100300510/bta:286865/bta:512943/bta:537631/bta:100300850/bta:100300850/bta:100300850/bta:10…	47
bta04924	Renin secretion	22/2364	66/9183	0.103335	0.352064	ENSBTAG00000004337/ENSBTAG00000012109/ENSBTAG00000027416/ENSBTAG00000002714/ENSBTAG00000006709/ENSBTAG00000018777/ENSBTAG00000020650/ENSBTAG00000004457/ENSBTAG00000012442/ENSBTAG00000016005/ENSBTAG00000017981/ENSBTAG00000056084/ENSBTAG00000058395/ENSBTAG00000002144/ENSBTAG00000020455/ENSBTAG00000006234/ENSBTAG00000010660/ENSBTAG00000019079/ENSBTAG00000020645/ENSBTAG00000047491/ENSBTAG00000011461/…	PDE1B/EDN3/ENSBTAG00000027416/GNAI1/NPPA/ADCY5/ADCYAP1/ORAI1/CTSB/PPP3CA/ADRB3/PLCB3/ENSBTAG00000058395/ADRB2/ITPR1/NPR1/CACNA1C/PLCB2/GNAI2/CACNA1S/ADORA1/ADRB1	bta:281970/bta:513753/bta:104973792/bta:281790/bta:281355/bta:505740/bta:615187/bta:517688/bta:281105/bta:286852/bta:281606/bta:515669/bta:104973792/bta:281605/bta:317697/bta:533048/bta:408015/bta:508888/bta:281791/bta:100337204/bta:282133/bta:281604	22
bta00520	Amino sugar and nucleotide sugar metabolism	17/2364	49/9183	0.103778	0.352064	ENSBTAG00000005614/ENSBTAG00000019927/ENSBTAG00000012058/ENSBTAG00000048054/ENSBTAG00000002215/ENSBTAG00000006396/ENSBTAG00000001440/ENSBTAG00000000259/ENSBTAG00000001022/ENSBTAG00000012981/ENSBTAG00000014964/ENSBTAG00000047827/ENSBTAG00000005002/ENSBTAG00000015807/ENSBTAG00000004009/ENSBTAG00000016142/ENSBTAG00000020037	UXS1/CYB5R1/GMDS/UAP1L1/GFPT2/GPI/PMM2/CHIA/AMDHD2/HEXA/GALK1/RENBP/GALE/GALT/PMM1/CYB5R2/CYB5RL	bta:534788/bta:516287/bta:617688/bta:100299558/bta:530101/bta:280808/bta:510978/bta:282645/bta:521401/bta:504468/bta:530855/bta:516214/bta:523154/bta:506997/bta:537070/bta:536960/bta:526748	17
bta00860	Porphyrin metabolism	17/2364	49/9183	0.103778	0.352064	ENSBTAG00000006393/ENSBTAG00000010508/ENSBTAG00000062982/ENSBTAG00000015294/ENSBTAG00000018937/ENSBTAG00000022960/ENSBTAG00000021894/ENSBTAG00000055808/ENSBTAG00000004124/ENSBTAG00000069936/ENSBTAG00000005178/ENSBTAG00000001306/ENSBTAG00000004118/ENSBTAG00000066180/ENSBTAG00000065052/ENSBTAG00000015582/ENSBTAG00000038111	FECH/BLVRB/ENSBTAG00000062982/COX10/HMOX2/HEPHL1/PPOX/ENSBTAG00000055808/CPOX/ENSBTAG00000069936/MMAB/FXN/ALAS1/ENSBTAG00000066180/ENSBTAG00000065052/HMOX1/ENSBTAG00000038111	bta:281158/bta:281650/bta:511743/bta:511440/bta:510243/bta:519580/bta:515770/bta:286861/bta:540283/bta:286861/bta:617636/bta:505694/bta:534286/bta:286861/bta:286861/bta:513221/bta:286861	17
bta04659	Th17 cell differentiation	43/2364	140/9183	0.105546	0.352064	ENSBTAG00000073055/ENSBTAG00000076049/ENSBTAG00000077226/ENSBTAG00000078045/ENSBTAG00000011481/ENSBTAG00000012500/ENSBTAG00000019567/ENSBTAG00000020457/ENSBTAG00000030182/ENSBTAG00000000656/ENSBTAG00000002581/ENSBTAG00000004709/ENSBTAG00000005273/ENSBTAG00000016005/ENSBTAG00000017584/ENSBTAG00000073871/ENSBTAG00000003255/ENSBTAG00000026527/ENSBTAG00000027204/ENSBTAG00000034609/ENSBTAG00000000602/…	ENSBTAG00000073055/ENSBTAG00000076049/ENSBTAG00000077226/ENSBTAG00000078045/IL12RB1/RARA/IL21R/TGFB1/MAPK11/NFATC1/BOLA-DYA/MAPK9/IL1R1/PPP3CA/PLCG1/ENSBTAG00000073871/CD4/AHRR/ENSBTAG00000027204/ENSBTAG00000034609/RXRB/IRF4/STAT5B/EBI3/IL17F/IL27RA/MAPK12/BOLA-DQB1/MAPK10/ENSBTAG00000071382/ENSBTAG00000074867/TRAV45-8/ENSBTAG00000076502/ENSBTAG00000076829/ENSBTAG00000077471/ENSBTAG00000077492/EN…	bta:100300510/bta:100300510/bta:100300510/bta:100300510/bta:524299/bta:534280/bta:617967/bta:282089/bta:618906/bta:511224/bta:282497/bta:537631/bta:515640/bta:286852/bta:281987/bta:509513/bta:407098/bta:280714/bta:100300510/bta:100300510/bta:504943/bta:506141/bta:282376/bta:514933/bta:506030/bta:514529/bta:512943/bta:539241/bta:537631/bta:100300850/bta:100300850/bta:100300850/bta:100300850/bta:10…	43
bta00564	Glycerophospholipid metabolism	32/2364	101/9183	0.105722	0.352064	ENSBTAG00000013901/ENSBTAG00000015908/ENSBTAG00000017240/ENSBTAG00000017592/ENSBTAG00000000944/ENSBTAG00000004418/ENSBTAG00000014015/ENSBTAG00000015248/ENSBTAG00000016432/ENSBTAG00000020616/ENSBTAG00000032106/ENSBTAG00000021522/ENSBTAG00000005972/ENSBTAG00000010304/ENSBTAG00000045787/ENSBTAG00000012060/ENSBTAG00000016814/ENSBTAG00000039122/ENSBTAG00000016050/ENSBTAG00000000033/ENSBTAG00000000717/…	PTDSS1/MBOAT7/DGKQ/GPAT3/LPCAT1/PLA2G2E/PLA2G6/PLA2G16/PEMT/DGKD/PLPP4/ENSBTAG00000021522/ENSBTAG00000005972/CHKA/CDS1/LPIN2/CHAT/PLA2G5/CHKB/PHOSPHO1/PLPP2/ACHE/PCYT2/PLA2G4B/TAFAZZIN/SGMS1/PNPLA7/PCYT1A/PLA2G4F/PLA2G3/PLD3/PLA2G2F	bta:509819/bta:504236/bta:518371/bta:519739/bta:788450/bta:506243/bta:535381/bta:506802/bta:360197/bta:513389/bta:529067/bta:613966/bta:784764/bta:514865/bta:100336936/bta:514448/bta:524732/bta:614911/bta:536213/bta:524639/bta:504545/bta:540446/bta:510274/bta:505485/bta:515177/bta:533538/bta:536255/bta:100125779/bta:522866/bta:527631/bta:613932/bta:541294	32
bta05213	Endometrial cancer	19/2364	56/9183	0.107307	0.353906	ENSBTAG00000025462/ENSBTAG00000017636/ENSBTAG00000021798/ENSBTAG00000001400/ENSBTAG00000004736/ENSBTAG00000012511/ENSBTAG00000017514/ENSBTAG00000018984/ENSBTAG00000045748/ENSBTAG00000002350/ENSBTAG00000011628/ENSBTAG00000000428/ENSBTAG00000003033/ENSBTAG00000031669/ENSBTAG00000010111/ENSBTAG00000002979/ENSBTAG00000014182/ENSBTAG00000016577/ENSBTAG00000013340	GADD45B/AKT1/ERBB2/AKT2/GRB2/BAD/CCND1/PIK3CD/RAF1/PIK3R2/EGFR/BAK1/GADD45G/CTNNA2/TCF7L1/PIK3R3/CTNNA1/AXIN1/BAX	bta:618405/bta:280991/bta:505709/bta:534923/bta:535298/bta:615013/bta:524530/bta:504531/bta:521196/bta:282308/bta:407217/bta:514090/bta:504939/bta:526848/bta:515303/bta:286865/bta:526848/bta:504357/bta:280730	19
bta05321	Inflammatory bowel disease	31/2364	98/9183	0.111829	0.362435	ENSBTAG00000073055/ENSBTAG00000076049/ENSBTAG00000077226/ENSBTAG00000078045/ENSBTAG00000011481/ENSBTAG00000019567/ENSBTAG00000020457/ENSBTAG00000044192/ENSBTAG00000000656/ENSBTAG00000002581/ENSBTAG00000073871/ENSBTAG00000006240/ENSBTAG00000027204/ENSBTAG00000034609/ENSBTAG00000016835/ENSBTAG00000019588/ENSBTAG00000071382/ENSBTAG00000074867/ENSBTAG00000075052/ENSBTAG00000076502/ENSBTAG00000076829/…	ENSBTAG00000073055/ENSBTAG00000076049/ENSBTAG00000077226/ENSBTAG00000078045/IL12RB1/IL21R/TGFB1/MAF/NFATC1/BOLA-DYA/ENSBTAG00000073871/TLR4/ENSBTAG00000027204/ENSBTAG00000034609/IL17F/BOLA-DQB1/ENSBTAG00000071382/ENSBTAG00000074867/TRAV45-8/ENSBTAG00000076502/ENSBTAG00000076829/ENSBTAG00000077471/ENSBTAG00000077492/ENSBTAG00000078944/ENSBTAG00000078979/FOXP3/TNF/IL12RB2/BOLA-DRA/BOLA-DQA5/ENSBTAG…	bta:100300510/bta:100300510/bta:100300510/bta:100300510/bta:524299/bta:617967/bta:282089/bta:782481/bta:511224/bta:282497/bta:509513/bta:281536/bta:100300510/bta:100300510/bta:506030/bta:539241/bta:100300850/bta:100300850/bta:100300850/bta:100300850/bta:100300850/bta:100300850/bta:509513/bta:100300850/bta:100300850/bta:506053/bta:280943/bta:282452/bta:506214/bta:282494/bta:100300510	31
bta01230	Biosynthesis of amino acids	25/2364	77/9183	0.112006	0.362435	ENSBTAG00000000894/ENSBTAG00000012350/ENSBTAG00000020527/ENSBTAG00000020747/ENSBTAG00000016810/ENSBTAG00000019703/ENSBTAG00000000160/ENSBTAG00000010658/ENSBTAG00000014731/ENSBTAG00000002683/ENSBTAG00000006429/ENSBTAG00000013099/ENSBTAG00000013411/ENSBTAG00000039719/ENSBTAG00000000555/ENSBTAG00000013081/ENSBTAG00000002980/ENSBTAG00000005534/ENSBTAG00000009029/ENSBTAG00000010336/ENSBTAG00000014093/…	PGK1/MAT2B/IDH1/ASS1/PYCR3/PRPS1/CBS/PFKL/GAPDH/PFKP/ACO2/ALDOC/ENO1/PHGDH/ACO1/PSPH/GPT2/ENO3/THA1/TALDO1/IDH2/ALDOB/GOT1L1/ALDOA/PGAM2	bta:507476/bta:614177/bta:281235/bta:280726/bta:512526/bta:781227/bta:514525/bta:508683/bta:281181/bta:507119/bta:280976/bta:504584/bta:281141/bta:505103/bta:512995/bta:533630/bta:618400/bta:540303/bta:507443/bta:513453/bta:327669/bta:515263/bta:507913/bta:509566/bta:515067	25
bta00240	Pyrimidine metabolism	18/2364	53/9183	0.113976	0.365361	ENSBTAG00000030246/ENSBTAG00000046514/ENSBTAG00000070375/ENSBTAG00000060755/ENSBTAG00000001325/ENSBTAG00000011998/ENSBTAG00000015408/ENSBTAG00000005152/ENSBTAG00000020282/ENSBTAG00000016590/ENSBTAG00000013727/ENSBTAG00000030820/ENSBTAG00000007121/ENSBTAG00000011702/ENSBTAG00000039962/ENSBTAG00000009991/ENSBTAG00000011527/ENSBTAG00000017894	ENTPD8/ASMTL/ENSBTAG00000070375/ENSBTAG00000060755/UPB1/DUT/DTYMK/TK2/DCTD/NME4/UMPS/NT5M/TK1/ENTPD3/DCTPP1/CANT1/NT5C/CAD	bta:515532/bta:508458/bta:508458/bta:506087/bta:504557/bta:507945/bta:506946/bta:615457/bta:784292/bta:789324/bta:281568/bta:616992/bta:504652/bta:506087/bta:614103/bta:518086/bta:532399/bta:504261	18
bta04215	Apoptosis - multiple species	12/2364	33/9183	0.117331	0.367862	ENSBTAG00000035735/ENSBTAG00000020124/ENSBTAG00000024105/ENSBTAG00000004709/ENSBTAG00000013988/ENSBTAG00000000428/ENSBTAG00000019302/ENSBTAG00000050313/ENSBTAG00000008711/ENSBTAG00000020048/ENSBTAG00000073119/ENSBTAG00000013340	BIRC2/HTRA2/BCL2L11/MAPK9/BID/BAK1/BCL2/BBC3/BOK/MAPK10/FADD/BAX	bta:539314/bta:523039/bta:507390/bta:537631/bta:510373/bta:514090/bta:281020/bta:782359/bta:504851/bta:537631/bta:493720/bta:280730	12
bta04390	Hippo signaling pathway	46/2364	152/9183	0.117729	0.367862	ENSBTAG00000035735/ENSBTAG00000008421/ENSBTAG00000019336/ENSBTAG00000020457/ENSBTAG00000020963/ENSBTAG00000027868/ENSBTAG00000001668/ENSBTAG00000004429/ENSBTAG00000014062/ENSBTAG00000015362/ENSBTAG00000015364/ENSBTAG00000016169/ENSBTAG00000017060/ENSBTAG00000017514/ENSBTAG00000020267/ENSBTAG00000051083/ENSBTAG00000052989/ENSBTAG00000057245/ENSBTAG00000073397/ENSBTAG00000002564/ENSBTAG00000014991/…	BIRC2/SCRIB/DVL3/TGFB1/RASSF1/DLG2/WNT7A/GDF5/FRMD1/BMP7/WNT1/ID1/ITGB2/CCND1/WNT9A/WNT4/FZD8/WNT5B/AMH/DLG4/PARD3/FZD4/WTIP/CTNNA2/BBC3/TCF7L1/WNT2/LATS2/TEAD3/FZD3/BMP2/GDF6/NF2/CTNNA1/AXIN1/BMP6/TEAD4/LLGL1/DVL1/GLI2/PPP2R1A/LLGL2/CSNK1E/SERPINE1/FZD5/ENSBTAG00000074600	bta:539314/bta:100295316/bta:539203/bta:282089/bta:510276/bta:100851408/bta:533782/bta:539559/bta:616869/bta:540595/bta:540662/bta:497011/bta:281877/bta:524530/bta:511308/bta:789600/bta:616913/bta:508008/bta:280718/bta:100137840/bta:527964/bta:445416/bta:505059/bta:526848/bta:782359/bta:515303/bta:493729/bta:508208/bta:513466/bta:445419/bta:615037/bta:407175/bta:540479/bta:526848/bta:504357/bta:6…	46
bta04672	Intestinal immune network for IgA production	30/2364	95/9183	0.118326	0.367862	ENSBTAG00000073055/ENSBTAG00000076049/ENSBTAG00000077226/ENSBTAG00000078045/ENSBTAG00000015312/ENSBTAG00000005581/ENSBTAG00000020457/ENSBTAG00000002581/ENSBTAG00000073871/ENSBTAG00000027204/ENSBTAG00000034609/ENSBTAG00000018849/ENSBTAG00000019588/ENSBTAG00000020736/ENSBTAG00000039355/ENSBTAG00000071382/ENSBTAG00000074867/ENSBTAG00000075052/ENSBTAG00000076502/ENSBTAG00000076829/ENSBTAG00000077471/…	ENSBTAG00000073055/ENSBTAG00000076049/ENSBTAG00000077226/ENSBTAG00000078045/LTBR/CCL25/TGFB1/BOLA-DYA/ENSBTAG00000073871/ENSBTAG00000027204/ENSBTAG00000034609/AICDA/BOLA-DQB1/CD40/MADCAM1/ENSBTAG00000071382/ENSBTAG00000074867/TRAV45-8/ENSBTAG00000076502/ENSBTAG00000076829/ENSBTAG00000077471/ENSBTAG00000077492/ENSBTAG00000078944/ENSBTAG00000078979/ENSBTAG00000073706/ENSBTAG00000076876/CD28/BOLA-DR…	bta:100300510/bta:100300510/bta:100300510/bta:100300510/bta:504653/bta:615986/bta:282089/bta:282497/bta:509513/bta:100300510/bta:100300510/bta:539888/bta:539241/bta:286849/bta:527275/bta:100300850/bta:100300850/bta:100300850/bta:100300850/bta:100300850/bta:100300850/bta:509513/bta:100300850/bta:100300850/bta:524810/bta:524810/bta:281050/bta:506214/bta:282494/bta:100300510	30
bta05310	Asthma	26/2364	81/9183	0.119046	0.367862	ENSBTAG00000073055/ENSBTAG00000076049/ENSBTAG00000077226/ENSBTAG00000078045/ENSBTAG00000002581/ENSBTAG00000073871/ENSBTAG00000027204/ENSBTAG00000034609/ENSBTAG00000019588/ENSBTAG00000020736/ENSBTAG00000024503/ENSBTAG00000071382/ENSBTAG00000074867/ENSBTAG00000075052/ENSBTAG00000076502/ENSBTAG00000076829/ENSBTAG00000077471/ENSBTAG00000077492/ENSBTAG00000078944/ENSBTAG00000078979/ENSBTAG00000025471/…	ENSBTAG00000073055/ENSBTAG00000076049/ENSBTAG00000077226/ENSBTAG00000078045/BOLA-DYA/ENSBTAG00000073871/ENSBTAG00000027204/ENSBTAG00000034609/BOLA-DQB1/CD40/FCER1G/ENSBTAG00000071382/ENSBTAG00000074867/TRAV45-8/ENSBTAG00000076502/ENSBTAG00000076829/ENSBTAG00000077471/ENSBTAG00000077492/ENSBTAG00000078944/ENSBTAG00000078979/TNF/ENSBTAG00000073706/ENSBTAG00000076876/BOLA-DRA/BOLA-DQA5/ENSBTAG000000…	bta:100300510/bta:100300510/bta:100300510/bta:100300510/bta:282497/bta:509513/bta:100300510/bta:100300510/bta:539241/bta:286849/bta:282226/bta:100300850/bta:100300850/bta:100300850/bta:100300850/bta:100300850/bta:100300850/bta:509513/bta:100300850/bta:100300850/bta:280943/bta:524810/bta:524810/bta:506214/bta:282494/bta:100300510	26
bta05205	Proteoglycans in cancer	60/2364	203/9183	0.120736	0.368303	ENSBTAG00000013755/ENSBTAG00000015996/ENSBTAG00000017636/ENSBTAG00000020294/ENSBTAG00000001700/ENSBTAG00000012653/ENSBTAG00000020457/ENSBTAG00000021798/ENSBTAG00000030182/ENSBTAG00000033174/ENSBTAG00000001400/ENSBTAG00000001668/ENSBTAG00000004736/ENSBTAG00000009175/ENSBTAG00000011772/ENSBTAG00000013066/ENSBTAG00000014357/ENSBTAG00000015364/ENSBTAG00000017514/ENSBTAG00000018984/ENSBTAG00000020267/…	ITGB5/GPC1/AKT1/PTPN6/CDC42/CAMK2B/TGFB1/ERBB2/MAPK11/TFAP4/AKT2/WNT7A/GRB2/RPS6KB2/PPP1R12B/IGF2/SDC2/WNT1/CCND1/PIK3CD/WNT9A/CAV3/SHH/RAF1/WNT4/FZD8/WNT5B/PIK3R2/IHH/FLNA/EGFR/CAMK2G/PLAUR/RPS6KB1/HSPG2/PLCG1/CAMK2A/ANK1/FZD4/TLR4/WNT2/PRKCA/ITPR1/FZD3/THBS1/PLCG2/PIK3R3/VEGFA/ARHGEF1/MAPK12/MMP9/ENSBTAG00000076469/SRC/PAK1/TNF/NUDT16L1/SDC1/FZD5/ENSBTAG00000074600/MMP2	bta:282564/bta:518114/bta:280991/bta:512312/bta:532712/bta:525416/bta:282089/bta:505709/bta:618906/bta:540757/bta:534923/bta:533782/bta:535298/bta:506083/bta:107131237/bta:281240/bta:615785/bta:540662/bta:524530/bta:504531/bta:511308/bta:615310/bta:286821/bta:521196/bta:789600/bta:616913/bta:508008/bta:282308/bta:522714/bta:281165/bta:407217/bta:282162/bta:281983/bta:404181/bta:444872/bta:281987/…	60
bta00730	Thiamine metabolism	7/2364	17/9183	0.121336	0.368303	ENSBTAG00000017605/ENSBTAG00000006962/ENSBTAG00000012363/ENSBTAG00000013935/ENSBTAG00000016748/ENSBTAG00000039346/ENSBTAG00000053448	AK2/NFS1/ALPI/NTPCR/ENSBTAG00000016748/ENSBTAG00000039346/ENSBTAG00000053448	bta:280716/bta:517656/bta:280993/bta:521103/bta:516378/bta:528262/bta:280993	7
bta05170	Human immunodeficiency virus 1 infection	76/2364	262/9183	0.124814	0.370057	ENSBTAG00000026848/ENSBTAG00000073055/ENSBTAG00000076049/ENSBTAG00000077226/ENSBTAG00000078045/ENSBTAG00000010639/ENSBTAG00000013454/ENSBTAG00000010662/ENSBTAG00000013958/ENSBTAG00000017636/ENSBTAG00000006366/ENSBTAG00000013329/ENSBTAG00000016043/ENSBTAG00000019828/ENSBTAG00000030182/ENSBTAG00000053806/ENSBTAG00000027416/ENSBTAG00000000820/ENSBTAG00000001400/ENSBTAG00000002714/ENSBTAG00000003038/…	ENSBTAG00000026848/ENSBTAG00000073055/ENSBTAG00000076049/ENSBTAG00000077226/ENSBTAG00000078045/MAP2K7/TAB2/LIMK2/PAK4/AKT1/NFATC4/AP1M1/GNB3/TAB1/MAPK11/ENSBTAG00000053806/ENSBTAG00000027416/GNG11/AKT2/GNAI1/TAP2/RPS6KB2/TRAF2/BAD/PIK3CD/LIMK1/RAF1/NFATC1/PIK3R2/MAPK9/AP1G2/BID/PPP3CA/IRAK1/RPS6KB1/PLCG1/ENSBTAG00000058395/CCR5/ENSBTAG00000073871/BAK1/CD4/CALR/BCL2/STING1/TLR4/ENSBTAG00000027204/…	bta:615427/bta:100300510/bta:100300510/bta:100300510/bta:100300510/bta:787278/bta:540203/bta:513539/bta:539742/bta:280991/bta:788119/bta:504310/bta:513340/bta:519958/bta:618906/bta:618737/bta:104973792/bta:511812/bta:534923/bta:281790/bta:281586/bta:506083/bta:512355/bta:615013/bta:504531/bta:535225/bta:521196/bta:511224/bta:282308/bta:537631/bta:100126076/bta:510373/bta:286852/bta:533953/bta:404…	76
bta01524	Platinum drug resistance	23/2364	71/9183	0.126085	0.370057	ENSBTAG00000035735/ENSBTAG00000069637/ENSBTAG00000017636/ENSBTAG00000021798/ENSBTAG00000001400/ENSBTAG00000012511/ENSBTAG00000017355/ENSBTAG00000018984/ENSBTAG00000002350/ENSBTAG00000013988/ENSBTAG00000075982/ENSBTAG00000006546/ENSBTAG00000000428/ENSBTAG00000019302/ENSBTAG00000050313/ENSBTAG00000040298/ENSBTAG00000002979/ENSBTAG00000037673/ENSBTAG00000040290/ENSBTAG00000073119/ENSBTAG00000000170/…	BIRC2/ENSBTAG00000069637/AKT1/ERBB2/AKT2/BAD/ERCC1/PIK3CD/PIK3R2/BID/ENSBTAG00000075982/GSTA2/BAK1/BCL2/BBC3/GSTT1/PIK3R3/GSTM5/GSTO2/FADD/GSTT4/BAX/ATM	bta:539314/bta:615537/bta:280991/bta:505709/bta:534923/bta:615013/bta:615637/bta:504531/bta:282308/bta:510373/bta:517724/bta:281805/bta:514090/bta:281020/bta:782359/bta:517724/bta:286865/bta:783879/bta:613905/bta:493720/bta:506093/bta:280730/bta:526824	23
bta05100	Bacterial invasion of epithelial cells	23/2364	71/9183	0.126085	0.370057	ENSBTAG00000001700/ENSBTAG00000002633/ENSBTAG00000012002/ENSBTAG00000002531/ENSBTAG00000007964/ENSBTAG00000013362/ENSBTAG00000016072/ENSBTAG00000018984/ENSBTAG00000022699/ENSBTAG00000011375/ENSBTAG00000002350/ENSBTAG00000005345/ENSBTAG00000011307/ENSBTAG00000018374/ENSBTAG00000031669/ENSBTAG00000045582/ENSBTAG00000000347/ENSBTAG00000002979/ENSBTAG00000004291/ENSBTAG00000014182/ENSBTAG00000021372/…	CDC42/SEPTIN9/BCAR1/ARHGAP10/ARPC4/DNM2/SHC2/PIK3CD/CAV3/SHC3/PIK3R2/ARPC3/DNM1/WASF2/CTNNA2/ARPC5/RHOG/PIK3R3/SEPTIN6/CTNNA1/SEPTIN11/SRC/ACTR3B	bta:532712/bta:100140583/bta:527550/bta:510704/bta:539459/bta:511691/bta:533455/bta:504531/bta:615310/bta:512696/bta:282308/bta:506596/bta:508794/bta:504482/bta:526848/bta:614345/bta:538559/bta:286865/bta:540783/bta:526848/bta:535746/bta:535742/bta:616404	23
bta04917	Prolactin signaling pathway	25/2364	78/9183	0.126229	0.370057	ENSBTAG00000004386/ENSBTAG00000017636/ENSBTAG00000022622/ENSBTAG00000030182/ENSBTAG00000001400/ENSBTAG00000004736/ENSBTAG00000012007/ENSBTAG00000013003/ENSBTAG00000016072/ENSBTAG00000017514/ENSBTAG00000018984/ENSBTAG00000045748/ENSBTAG00000011375/ENSBTAG00000002350/ENSBTAG00000004709/ENSBTAG00000062760/ENSBTAG00000002979/ENSBTAG00000010125/ENSBTAG00000019574/ENSBTAG00000020048/ENSBTAG00000026768/…	SOCS1/AKT1/CISH/MAPK11/AKT2/GRB2/SOCS2/INS/SHC2/CCND1/PIK3CD/RAF1/SHC3/PIK3R2/MAPK9/PRP1/PIK3R3/STAT5B/MAPK12/MAPK10/TH/LHB/ESR2/SRC/GALT	bta:518795/bta:280991/bta:616753/bta:618906/bta:534923/bta:535298/bta:338437/bta:280829/bta:533455/bta:524530/bta:504531/bta:521196/bta:512696/bta:282308/bta:537631/bta:281429/bta:286865/bta:282376/bta:512943/bta:537631/bta:280707/bta:280839/bta:281146/bta:535742/bta:506997	25
bta00592	alpha-Linolenic acid metabolism	10/2364	27/9183	0.13179	0.383084	ENSBTAG00000015505/ENSBTAG00000004418/ENSBTAG00000014015/ENSBTAG00000015248/ENSBTAG00000021522/ENSBTAG00000039122/ENSBTAG00000006784/ENSBTAG00000032068/ENSBTAG00000011962/ENSBTAG00000050633	FADS2/PLA2G2E/PLA2G6/PLA2G16/ENSBTAG00000021522/PLA2G5/PLA2G4B/PLA2G4F/PLA2G3/PLA2G2F	bta:521822/bta:506243/bta:535381/bta:506802/bta:613966/bta:614911/bta:505485/bta:522866/bta:527631/bta:541294	10
bta04664	Fc epsilon RI signaling pathway	25/2364	79/9183	0.141496	0.407842	ENSBTAG00000010639/ENSBTAG00000017636/ENSBTAG00000030182/ENSBTAG00000001400/ENSBTAG00000004736/ENSBTAG00000018984/ENSBTAG00000045748/ENSBTAG00000001570/ENSBTAG00000002350/ENSBTAG00000004709/ENSBTAG00000017584/ENSBTAG00000020173/ENSBTAG00000071891/ENSBTAG00000002103/ENSBTAG00000002979/ENSBTAG00000006784/ENSBTAG00000019574/ENSBTAG00000020048/ENSBTAG00000024503/ENSBTAG00000032068/ENSBTAG00000076469/…	MAP2K7/AKT1/MAPK11/AKT2/GRB2/PIK3CD/RAF1/CSF2/PIK3R2/MAPK9/PLCG1/INPP5D/PRKCA/PLCG2/PIK3R3/PLA2G4B/MAPK12/MAPK10/FCER1G/PLA2G4F/ENSBTAG00000076469/MAP2K3/TNF/ENSBTAG00000073706/ENSBTAG00000076876	bta:787278/bta:280991/bta:618906/bta:534923/bta:535298/bta:504531/bta:521196/bta:281095/bta:282308/bta:537631/bta:281987/bta:507329/bta:282001/bta:100337091/bta:286865/bta:505485/bta:512943/bta:537631/bta:282226/bta:522866/bta:100337091/bta:516039/bta:280943/bta:524810/bta:524810	25
bta05212	Pancreatic cancer	26/2364	83/9183	0.148843	0.419429	ENSBTAG00000025462/ENSBTAG00000017636/ENSBTAG00000001700/ENSBTAG00000020457/ENSBTAG00000021798/ENSBTAG00000001400/ENSBTAG00000003971/ENSBTAG00000009175/ENSBTAG00000012511/ENSBTAG00000017514/ENSBTAG00000018984/ENSBTAG00000045748/ENSBTAG00000004194/ENSBTAG00000002350/ENSBTAG00000004709/ENSBTAG00000011628/ENSBTAG00000014400/ENSBTAG00000016851/ENSBTAG00000021250/ENSBTAG00000000428/ENSBTAG00000003033/…	GADD45B/AKT1/CDC42/TGFB1/ERBB2/AKT2/E2F1/RPS6KB2/BAD/CCND1/PIK3CD/RAF1/RALGDS/PIK3R2/MAPK9/EGFR/E2F2/RPS6KB1/RALBP1/BAK1/GADD45G/TGFA/PIK3R3/VEGFA/MAPK10/BAX	bta:618405/bta:280991/bta:532712/bta:282089/bta:505709/bta:534923/bta:535369/bta:506083/bta:615013/bta:524530/bta:504531/bta:521196/bta:513723/bta:282308/bta:537631/bta:407217/bta:617024/bta:404181/bta:523324/bta:514090/bta:504939/bta:540388/bta:286865/bta:281572/bta:537631/bta:280730	26
bta04658	Th1 and Th2 cell differentiation	38/2364	126/9183	0.149607	0.419429	ENSBTAG00000073055/ENSBTAG00000076049/ENSBTAG00000077226/ENSBTAG00000078045/ENSBTAG00000003602/ENSBTAG00000011481/ENSBTAG00000030182/ENSBTAG00000061888/ENSBTAG00000007319/ENSBTAG00000044192/ENSBTAG00000000656/ENSBTAG00000002581/ENSBTAG00000004709/ENSBTAG00000011283/ENSBTAG00000016005/ENSBTAG00000017584/ENSBTAG00000073871/ENSBTAG00000003255/ENSBTAG00000027204/ENSBTAG00000034609/ENSBTAG00000010125/…	ENSBTAG00000073055/ENSBTAG00000076049/ENSBTAG00000077226/ENSBTAG00000078045/RBPJ/IL12RB1/MAPK11/ENSBTAG00000061888/JAG2/MAF/NFATC1/BOLA-DYA/MAPK9/RBPJL/PPP3CA/PLCG1/ENSBTAG00000073871/CD4/ENSBTAG00000027204/ENSBTAG00000034609/STAT5B/MAPK12/BOLA-DQB1/MAPK10/ENSBTAG00000071382/ENSBTAG00000074867/TRAV45-8/ENSBTAG00000076502/ENSBTAG00000076829/ENSBTAG00000077471/ENSBTAG00000077492/ENSBTAG00000078944/…	bta:100300510/bta:100300510/bta:100300510/bta:100300510/bta:767928/bta:524299/bta:618906/bta:767866/bta:517405/bta:782481/bta:511224/bta:282497/bta:537631/bta:540059/bta:286852/bta:281987/bta:509513/bta:407098/bta:100300510/bta:100300510/bta:282376/bta:512943/bta:539241/bta:537631/bta:100300850/bta:100300850/bta:100300850/bta:100300850/bta:100300850/bta:100300850/bta:509513/bta:100300850/bta:1003…	38
bta04911	Insulin secretion	24/2364	76/9183	0.150104	0.419429	ENSBTAG00000008059/ENSBTAG00000009828/ENSBTAG00000001246/ENSBTAG00000012653/ENSBTAG00000038523/ENSBTAG00000004588/ENSBTAG00000009235/ENSBTAG00000013003/ENSBTAG00000018777/ENSBTAG00000020650/ENSBTAG00000012667/ENSBTAG00000020087/ENSBTAG00000056084/ENSBTAG00000016629/ENSBTAG00000071891/ENSBTAG00000008626/ENSBTAG00000010215/ENSBTAG00000010660/ENSBTAG00000012181/ENSBTAG00000015802/ENSBTAG00000019079/…	CHRM3/FXYD2/ATP1A1/CAMK2B/ATP1A4/KCNN4/KCNMB3/INS/ADCY5/ADCYAP1/CAMK2G/CAMK2A/PLCB3/ADCY9/PRKCA/KCNN1/CREB3L3/CACNA1C/GNA11/CREB3L2/PLCB2/CACNA1S/KCNMB1/GIP	bta:281685/bta:281773/bta:282144/bta:525416/bta:537960/bta:534591/bta:539609/bta:280829/bta:505740/bta:615187/bta:282162/bta:530719/bta:515669/bta:525482/bta:282001/bta:408008/bta:513010/bta:408015/bta:281788/bta:785086/bta:508888/bta:100337204/bta:407176/bta:511073	24
bta05206	MicroRNAs in cancer	44/2364	148/9183	0.153106	0.419429	ENSBTAG00000011849/ENSBTAG00000004386/ENSBTAG00000013958/ENSBTAG00000016254/ENSBTAG00000009586/ENSBTAG00000016515/ENSBTAG00000019712/ENSBTAG00000020963/ENSBTAG00000021131/ENSBTAG00000021798/ENSBTAG00000061888/ENSBTAG00000003971/ENSBTAG00000004736/ENSBTAG00000007164/ENSBTAG00000017514/ENSBTAG00000018984/ENSBTAG00000024105/ENSBTAG00000045748/ENSBTAG00000002804/ENSBTAG00000002350/ENSBTAG00000011628/…	HDAC2/SOCS1/PAK4/HDAC5/CDC25A/EFNA5/ST14/RASSF1/HNRNPK/ERBB2/ENSBTAG00000061888/E2F1/GRB2/FGFR3/CCND1/PIK3CD/BCL2L11/RAF1/PDGFRB/PIK3R2/EGFR/ZEB2/E2F2/PLCG1/CDCA5/BAK1/BCL2/PRKCA/FZD3/THBS1/PLCG2/PIK3R3/VEGFA/SLC45A3/BMF/MMP9/ABCC1/ENSBTAG00000076469/BCL2L2/IRS2/HMOX1/DNMT3A/IRS1/ATM	bta:407223/bta:518795/bta:539742/bta:504242/bta:520188/bta:616742/bta:767617/bta:510276/bta:528135/bta:505709/bta:767866/bta:535369/bta:535298/bta:281769/bta:524530/bta:504531/bta:507390/bta:521196/bta:527165/bta:282308/bta:407217/bta:535183/bta:617024/bta:281987/bta:613318/bta:514090/bta:281020/bta:282001/bta:445419/bta:281530/bta:100337091/bta:286865/bta:281572/bta:524303/bta:541141/bta:282871/…	44
bta04310	Wnt signaling pathway	50/2364	170/9183	0.154904	0.419429	ENSBTAG00000015366/ENSBTAG00000026848/ENSBTAG00000005469/ENSBTAG00000006366/ENSBTAG00000006560/ENSBTAG00000006588/ENSBTAG00000012653/ENSBTAG00000015580/ENSBTAG00000019336/ENSBTAG00000001152/ENSBTAG00000001668/ENSBTAG00000003298/ENSBTAG00000003837/ENSBTAG00000008480/ENSBTAG00000013784/ENSBTAG00000015364/ENSBTAG00000017514/ENSBTAG00000017542/ENSBTAG00000020267/ENSBTAG00000022036/ENSBTAG00000035858/…	SFRP4/ENSBTAG00000026848/CCAR2/NFATC4/VANGL2/CBY1/CAMK2B/TLE3/DVL3/TLE6/WNT7A/LZTS2/RSPO1/CTBP1/CSNK2A2/WNT1/CCND1/PPARD/WNT9A/ZNRF3/MCC/WNT4/FZD8/WNT5B/FRZB/NFATC1/MAPK9/VANGL1/CAMK2G/PPP3CA/CAMK2A/PLCB3/FZD4/TCF7L1/WNT2/PRKCA/FZD3/LGR6/CSNK1A1/SOX17/AXIN1/PLCB2/MAPK10/DVL1/CSNK1E/PORCN/APCDD1L/FZD5/DAAM2/ENSBTAG00000074600	bta:518004/bta:615427/bta:507114/bta:788119/bta:520544/bta:282859/bta:525416/bta:514326/bta:539203/bta:511478/bta:533782/bta:504411/bta:511675/bta:513131/bta:282420/bta:540662/bta:524530/bta:353106/bta:511308/bta:535441/bta:616704/bta:789600/bta:616913/bta:508008/bta:281170/bta:511224/bta:537631/bta:513056/bta:282162/bta:286852/bta:530719/bta:515669/bta:445416/bta:515303/bta:493729/bta:282001/bta…	50
bta05022	Pathways of neurodegeneration - multiple diseases	137/2364	493/9183	0.155069	0.419429	ENSBTAG00000019096/ENSBTAG00000061461/ENSBTAG00000008059/ENSBTAG00000010639/ENSBTAG00000012726/ENSBTAG00000017618/ENSBTAG00000006084/ENSBTAG00000002023/ENSBTAG00000004282/ENSBTAG00000008134/ENSBTAG00000008320/ENSBTAG00000012462/ENSBTAG00000012653/ENSBTAG00000015853/ENSBTAG00000016523/ENSBTAG00000016711/ENSBTAG00000017753/ENSBTAG00000019336/ENSBTAG00000020124/ENSBTAG00000027962/ENSBTAG00000030182/…	UQCRC1/ENSBTAG00000061461/CHRM3/MAP2K7/PSMB5/MAP3K10/PINK1/NOS1/AMBRA1/BDNF/SEPTIN5/MAP1LC3C/CAMK2B/SDHC/DNAH10/PPIF/APP/DVL3/HTRA2/ENSBTAG00000027962/MAPK11/UBC/NDUFA7/PSMD13/ENSBTAG00000077200/ENSBTAG00000027416/ATG101/WNT7A/PSMA7/NDUFA5/NDUFB10/TRAF2/WIPI2/BAD/CSNK2A2/WNT1/SLC6A3/ERN1/SOD1/NDUFA11/WNT9A/PSMD3/PSMD8/GRIN2C/GPX3/RAF1/GRM5/WNT4/FZD8/WNT5B/DNAH2/DLG4/NDUFA8/MAPK9/ATP5MC2/FIG4/CAMK…	bta:282393/bta:281640/bta:281685/bta:787278/bta:534640/bta:781037/bta:510683/bta:536132/bta:517263/bta:617701/bta:615408/bta:507432/bta:525416/bta:327696/bta:100847550/bta:414346/bta:280722/bta:539203/bta:523039/bta:327696/bta:618906/bta:444874/bta:338063/bta:513525/bta:534640/bta:104973792/bta:513049/bta:533782/bta:505050/bta:327714/bta:327701/bta:512355/bta:512685/bta:615013/bta:282420/bta:5406…	137
bta00790	Folate biosynthesis	13/2364	38/9183	0.155962	0.419429	ENSBTAG00000072398/ENSBTAG00000023384/ENSBTAG00000030629/ENSBTAG00000040333/ENSBTAG00000062028/ENSBTAG00000021961/ENSBTAG00000055208/ENSBTAG00000008994/ENSBTAG00000012363/ENSBTAG00000016748/ENSBTAG00000026768/ENSBTAG00000039346/ENSBTAG00000053448	PCBD1/CBR1/MGC127133/QDPR/PTS/SPR/ENSBTAG00000055208/FPGS/ALPI/ENSBTAG00000016748/TH/ENSBTAG00000039346/ENSBTAG00000053448	bta:530736/bta:515946/bta:510180/bta:618084/bta:506860/bta:533836/bta:317748/bta:505809/bta:280993/bta:516378/bta:280707/bta:528262/bta:280993	13
bta04973	Carbohydrate digestion and absorption	13/2364	38/9183	0.155962	0.419429	ENSBTAG00000009828/ENSBTAG00000017636/ENSBTAG00000001246/ENSBTAG00000038523/ENSBTAG00000001400/ENSBTAG00000018984/ENSBTAG00000002350/ENSBTAG00000056084/ENSBTAG00000055474/ENSBTAG00000002979/ENSBTAG00000019079/ENSBTAG00000051410/ENSBTAG00000015170	FXYD2/AKT1/ATP1A1/ATP1A4/AKT2/PIK3CD/PIK3R2/PLCB3/ENSBTAG00000055474/PIK3R3/PLCB2/TAS1R3/LCT	bta:281773/bta:280991/bta:282144/bta:537960/bta:534923/bta:504531/bta:282308/bta:515669/bta:282868/bta:286865/bta:508888/bta:101904771/bta:514332	13
bta04080	Neuroactive ligand-receptor interaction	100/2364	355/9183	0.15761	0.419429	ENSBTAG00000014585/ENSBTAG00000008059/ENSBTAG00000045994/ENSBTAG00000007496/ENSBTAG00000010930/ENSBTAG00000040253/ENSBTAG00000001062/ENSBTAG00000002738/ENSBTAG00000002749/ENSBTAG00000009393/ENSBTAG00000012109/ENSBTAG00000013632/ENSBTAG00000021807/ENSBTAG00000027516/ENSBTAG00000037649/ENSBTAG00000038737/ENSBTAG00000044071/ENSBTAG00000047138/ENSBTAG00000047380/ENSBTAG00000060577/ENSBTAG00000061643/…	PTGIR/CHRM3/ADRA2C/P2RX2/NPFFR1/ADRA1B/PTH2/S1PR2/CRHR1/GAL/EDN3/GRM4/TAC3/APLNR/VIPR2/P2RY6/HRH2/AVPR2/CT/UTS2R/HRH1/P2RX3/OPRD1/NTSR2/GRP/GALR3/THRA/ADORA2A/ENSBTAG00000018507/ADCYAP1/GRIN2C/LTB4R2/GRM5/SCT/UCN/ENSBTAG00000065335/PNOC/F2/GABRP/GIPR/HTR6/AVP/ADRB3/GRID1/GPR35/HTR1D/CORT/GRIN1/ADM2/PRP1/RXFP4/ENSBTAG00000072378/TAAR6/ENSBTAG00000078271/MCHR1/CHRNA4/PTGER3/ADRB2/PRLHR/SSTR1/F2RL1/…	bta:520278/bta:281685/bta:407139/bta:527499/bta:540577/bta:407140/bta:617680/bta:540305/bta:281716/bta:280799/bta:513753/bta:790333/bta:281513/bta:615435/bta:790124/bta:539703/bta:521257/bta:281642/bta:514876/bta:286969/bta:281231/bta:530468/bta:781956/bta:539336/bta:615323/bta:788463/bta:532621/bta:617828/bta:517901/bta:615187/bta:535158/bta:513386/bta:100336861/bta:104976311/bta:518336/bta:1124…	100
bta04260	Cardiac muscle contraction	32/2364	105/9183	0.157744	0.419429	ENSBTAG00000019096/ENSBTAG00000040053/ENSBTAG00000021808/ENSBTAG00000009828/ENSBTAG00000001246/ENSBTAG00000001404/ENSBTAG00000038523/ENSBTAG00000007509/ENSBTAG00000009703/ENSBTAG00000021994/ENSBTAG00000011424/ENSBTAG00000014806/ENSBTAG00000043560/ENSBTAG00000053121/ENSBTAG00000054931/ENSBTAG00000005373/ENSBTAG00000006541/ENSBTAG00000010660/ENSBTAG00000016171/ENSBTAG00000018369/ENSBTAG00000021657/…	UQCRC1/MYH6/CACNB3/FXYD2/ATP1A1/CACNG3/ATP1A4/CACNG8/MYH7/CACNA2D4/TPM2/ATP2A3/COX3/ENSBTAG00000053121/CACNG4/TPM1/ATP2A1/CACNA1C/COX4I2/MYL2/CACNG6/MYL4/CACNB2/CACNA1S/TNNI3/ENSBTAG00000057835/COX7A2L/ENSBTAG00000004920/UQCRH/COX8A/ENSBTAG00000074847/ENSBTAG00000076398	bta:282393/bta:100296004/bta:282160/bta:281773/bta:282144/bta:538496/bta:537960/bta:519331/bta:282714/bta:784075/bta:497015/bta:512313/bta:3283883/bta:444878/bta:519331/bta:104970173/bta:518117/bta:408015/bta:618339/bta:505519/bta:521616/bta:504201/bta:327667/bta:100337204/bta:511094/bta:784075/bta:540225/bta:783202/bta:613899/bta:783202/bta:327688/bta:104970173	32
bta05030	Cocaine addiction	15/2364	45/9183	0.159187	0.420009	ENSBTAG00000008134/ENSBTAG00000002714/ENSBTAG00000015843/ENSBTAG00000017751/ENSBTAG00000018777/ENSBTAG00000040042/ENSBTAG00000002564/ENSBTAG00000018799/ENSBTAG00000047202/ENSBTAG00000008182/ENSBTAG00000010215/ENSBTAG00000015802/ENSBTAG00000020645/ENSBTAG00000025597/ENSBTAG00000026768	BDNF/GNAI1/SLC6A3/RGS9/ADCY5/GRIN2C/DLG4/GPSM1/GRIN1/FOSB/CREB3L3/CREB3L2/GNAI2/GRIN3B/TH	bta:617701/bta:281790/bta:788410/bta:281453/bta:505740/bta:535158/bta:100137840/bta:100139799/bta:100336579/bta:540819/bta:513010/bta:785086/bta:281791/bta:616000/bta:280707	15
bta04668	TNF signaling pathway	36/2364	120/9183	0.166062	0.426032	ENSBTAG00000008232/ENSBTAG00000035735/ENSBTAG00000010639/ENSBTAG00000039153/ENSBTAG00000007307/ENSBTAG00000013454/ENSBTAG00000017636/ENSBTAG00000019828/ENSBTAG00000030182/ENSBTAG00000001400/ENSBTAG00000010497/ENSBTAG00000012046/ENSBTAG00000018984/ENSBTAG00000051972/ENSBTAG00000001570/ENSBTAG00000002039/ENSBTAG00000002350/ENSBTAG00000003012/ENSBTAG00000004709/ENSBTAG00000066072/ENSBTAG00000007424/…	DAB2IP/BIRC2/MAP2K7/RPS6KA4/SELE/TAB2/AKT1/TAB1/MAPK11/AKT2/TRAF2/JUNB/PIK3CD/CEBPB/CSF2/FRMD8/PIK3R2/TRAF1/MAPK9/CCL5/LIF/PIK3R3/CREB3L3/MLKL/MMP14/CREB3L2/MAPK12/MAPK10/MMP9/TNFRSF1B/ENSBTAG00000049560/FADD/RHBDF2/MAP2K3/RIPK3/TNF	bta:541268/bta:539314/bta:787278/bta:523746/bta:281484/bta:540203/bta:280991/bta:519958/bta:618906/bta:534923/bta:512355/bta:514246/bta:504531/bta:338319/bta:281095/bta:515469/bta:282308/bta:540944/bta:537631/bta:327712/bta:280840/bta:286865/bta:513010/bta:790225/bta:281915/bta:785086/bta:512943/bta:537631/bta:282871/bta:338033/bta:281839/bta:493720/bta:517903/bta:516039/bta:507427/bta:280943	36
bta00051	Fructose and mannose metabolism	12/2364	35/9183	0.166587	0.426032	ENSBTAG00000012058/ENSBTAG00000010658/ENSBTAG00000018201/ENSBTAG00000002683/ENSBTAG00000009733/ENSBTAG00000013099/ENSBTAG00000001440/ENSBTAG00000055208/ENSBTAG00000008401/ENSBTAG00000015358/ENSBTAG00000012927/ENSBTAG00000004009	GMDS/PFKL/TKFC/PFKP/FBP1/ALDOC/PMM2/ENSBTAG00000055208/PFKFB3/ALDOB/ALDOA/PMM1	bta:617688/bta:508683/bta:512373/bta:507119/bta:513483/bta:504584/bta:510978/bta:317748/bta:407183/bta:515263/bta:509566/bta:537070	12
bta04916	Melanogenesis	31/2364	102/9183	0.166618	0.426032	ENSBTAG00000012653/ENSBTAG00000019336/ENSBTAG00000027416/ENSBTAG00000001668/ENSBTAG00000002714/ENSBTAG00000015364/ENSBTAG00000018777/ENSBTAG00000020267/ENSBTAG00000045748/ENSBTAG00000051083/ENSBTAG00000052989/ENSBTAG00000057245/ENSBTAG00000012667/ENSBTAG00000020087/ENSBTAG00000056084/ENSBTAG00000058395/ENSBTAG00000074291/ENSBTAG00000010111/ENSBTAG00000008097/ENSBTAG00000016629/ENSBTAG00000071891/…	CAMK2B/DVL3/ENSBTAG00000027416/WNT7A/GNAI1/WNT1/ADCY5/WNT9A/RAF1/WNT4/FZD8/WNT5B/CAMK2G/CAMK2A/PLCB3/ENSBTAG00000058395/FZD4/TCF7L1/WNT2/ADCY9/PRKCA/FZD3/POMC/CREB3L3/CREB3L2/PLCB2/GNAI2/ASIP/DVL1/FZD5/ENSBTAG00000074600	bta:525416/bta:539203/bta:104973792/bta:533782/bta:281790/bta:540662/bta:505740/bta:511308/bta:521196/bta:789600/bta:616913/bta:508008/bta:282162/bta:530719/bta:515669/bta:104973792/bta:445416/bta:515303/bta:493729/bta:525482/bta:282001/bta:445419/bta:281416/bta:513010/bta:785086/bta:508888/bta:281791/bta:404192/bta:523325/bta:538536/bta:538536	31
bta05320	Autoimmune thyroid disease	31/2364	102/9183	0.166618	0.426032	ENSBTAG00000073055/ENSBTAG00000076049/ENSBTAG00000077226/ENSBTAG00000078045/ENSBTAG00000010057/ENSBTAG00000002581/ENSBTAG00000060935/ENSBTAG00000063831/ENSBTAG00000073871/ENSBTAG00000027204/ENSBTAG00000034609/ENSBTAG00000005182/ENSBTAG00000017489/ENSBTAG00000019588/ENSBTAG00000020736/ENSBTAG00000055050/ENSBTAG00000071382/ENSBTAG00000074867/ENSBTAG00000075052/ENSBTAG00000076502/ENSBTAG00000076829/…	ENSBTAG00000073055/ENSBTAG00000076049/ENSBTAG00000077226/ENSBTAG00000078045/GZMB/BOLA-DYA/ENSBTAG00000060935/ENSBTAG00000063831/ENSBTAG00000073871/ENSBTAG00000027204/ENSBTAG00000034609/ENSBTAG00000005182/TSHR/BOLA-DQB1/CD40/TPO/ENSBTAG00000071382/ENSBTAG00000074867/TRAV45-8/ENSBTAG00000076502/ENSBTAG00000076829/ENSBTAG00000077471/ENSBTAG00000077492/ENSBTAG00000078944/ENSBTAG00000078979/ENSBTAG000…	bta:100300510/bta:100300510/bta:100300510/bta:100300510/bta:508646/bta:282497/bta:786126/bta:508858/bta:509513/bta:100300510/bta:100300510/bta:407173/bta:281553/bta:539241/bta:286849/bta:525013/bta:100300850/bta:100300850/bta:100300850/bta:100300850/bta:100300850/bta:100300850/bta:509513/bta:100300850/bta:100300850/bta:524810/bta:524810/bta:281050/bta:506214/bta:282494/bta:100300510	31
bta05166	Human T-cell leukemia virus 1 infection	73/2364	256/9183	0.169136	0.426032	ENSBTAG00000008695/ENSBTAG00000073055/ENSBTAG00000076049/ENSBTAG00000077226/ENSBTAG00000078045/ENSBTAG00000015312/ENSBTAG00000017636/ENSBTAG00000005578/ENSBTAG00000006017/ENSBTAG00000006366/ENSBTAG00000010379/ENSBTAG00000020457/ENSBTAG00000055033/ENSBTAG00000001400/ENSBTAG00000003971/ENSBTAG00000008573/ENSBTAG00000017060/ENSBTAG00000017514/ENSBTAG00000018777/ENSBTAG00000018984/ENSBTAG00000021709/…	TCF3/ENSBTAG00000073055/ENSBTAG00000076049/ENSBTAG00000077226/ENSBTAG00000078045/LTBR/AKT1/KAT5/NFKB2/NFATC4/CRTC1/TGFB1/RAN/AKT2/E2F1/ZFP36/ITGB2/CCND1/ADCY5/PIK3CD/SPI1/NFATC1/CSF2/ANAPC11/PIK3R2/BOLA-DYA/MAPK9/IL1R1/ESPL1/MSX2/E2F2/PPP3CA/TBPL2/ENSBTAG00000051015/ENSBTAG00000073871/MAD1L1/CD4/CALR/ELK4/ENSBTAG00000027204/ENSBTAG00000034609/ADCY9/PIK3R3/ANAPC15/TLN2/ENSBTAG00000005182/MAP3K3/ST…	bta:530616/bta:100300510/bta:100300510/bta:100300510/bta:100300510/bta:504653/bta:280991/bta:505619/bta:526392/bta:788119/bta:510465/bta:282089/bta:540457/bta:534923/bta:535369/bta:282127/bta:281877/bta:524530/bta:505740/bta:504531/bta:507100/bta:511224/bta:281095/bta:616275/bta:282308/bta:282497/bta:537631/bta:515640/bta:506740/bta:540230/bta:617024/bta:286852/bta:615096/bta:616275/bta:509513/bt…	73
bta05220	Chronic myeloid leukemia	22/2364	70/9183	0.169193	0.426032	ENSBTAG00000011849/ENSBTAG00000025462/ENSBTAG00000017636/ENSBTAG00000020457/ENSBTAG00000001400/ENSBTAG00000003971/ENSBTAG00000004736/ENSBTAG00000008480/ENSBTAG00000012511/ENSBTAG00000016072/ENSBTAG00000017514/ENSBTAG00000018984/ENSBTAG00000045748/ENSBTAG00000011375/ENSBTAG00000002350/ENSBTAG00000014400/ENSBTAG00000000428/ENSBTAG00000003033/ENSBTAG00000002979/ENSBTAG00000010125/ENSBTAG00000020566/…	HDAC2/GADD45B/AKT1/TGFB1/AKT2/E2F1/GRB2/CTBP1/BAD/SHC2/CCND1/PIK3CD/RAF1/SHC3/PIK3R2/E2F2/BAK1/GADD45G/PIK3R3/STAT5B/BCR/BAX	bta:407223/bta:618405/bta:280991/bta:282089/bta:534923/bta:535369/bta:535298/bta:513131/bta:615013/bta:533455/bta:524530/bta:504531/bta:521196/bta:512696/bta:282308/bta:617024/bta:514090/bta:504939/bta:286865/bta:282376/bta:789892/bta:280730	22
bta00480	Glutathione metabolism	20/2364	63/9183	0.170604	0.426032	ENSBTAG00000069637/ENSBTAG00000010371/ENSBTAG00000020527/ENSBTAG00000006608/ENSBTAG00000017281/ENSBTAG00000043553/ENSBTAG00000005304/ENSBTAG00000075982/ENSBTAG00000006546/ENSBTAG00000010597/ENSBTAG00000040298/ENSBTAG00000005989/ENSBTAG00000007437/ENSBTAG00000014093/ENSBTAG00000037673/ENSBTAG00000040290/ENSBTAG00000046900/ENSBTAG00000000170/ENSBTAG00000013301/ENSBTAG00000018382	ENSBTAG00000069637/CHAC1/IDH1/GGT5/OPLAH/GPX3/SRM/ENSBTAG00000075982/GSTA2/GGCT/GSTT1/LAP3/TEKT1/IDH2/GSTM5/GSTO2/GGT1/GSTT4/GGT7/SMS	bta:615537/bta:505991/bta:281235/bta:787326/bta:408006/bta:281210/bta:505916/bta:517724/bta:281805/bta:533374/bta:517724/bta:781648/bta:613919/bta:327669/bta:783879/bta:613905/bta:615582/bta:506093/bta:615929/bta:615950	20
bta00600	Sphingolipid metabolism	18/2364	56/9183	0.171406	0.426032	ENSBTAG00000009294/ENSBTAG00000016053/ENSBTAG00000017395/ENSBTAG00000002130/ENSBTAG00000003434/ENSBTAG00000009872/ENSBTAG00000017218/ENSBTAG00000007723/ENSBTAG00000004494/ENSBTAG00000000717/ENSBTAG00000001124/ENSBTAG00000005674/ENSBTAG00000011748/ENSBTAG00000012981/ENSBTAG00000014232/ENSBTAG00000026383/ENSBTAG00000015628/ENSBTAG00000020672	DEGS2/ARSA/CERS5/SMPD4/CERS4/SPHK2/ACER3/KDSR/B4GALNT1/PLPP2/GALC/NEU1/SGMS1/HEXA/GAL3ST1/ENSBTAG00000026383/SMPD1/NEU2	bta:540994/bta:505514/bta:530776/bta:507207/bta:505233/bta:533103/bta:615110/bta:505558/bta:520159/bta:504545/bta:533428/bta:505554/bta:533538/bta:504468/bta:101906447/bta:521021/bta:505097/bta:614542	18
bta05165	Human papillomavirus infection	93/2364	331/9183	0.174959	0.431277	ENSBTAG00000011849/ENSBTAG00000008421/ENSBTAG00000013755/ENSBTAG00000003658/ENSBTAG00000016542/ENSBTAG00000017636/ENSBTAG00000000057/ENSBTAG00000001700/ENSBTAG00000002483/ENSBTAG00000003061/ENSBTAG00000003602/ENSBTAG00000019336/ENSBTAG00000027868/ENSBTAG00000055290/ENSBTAG00000061888/ENSBTAG00000013155/ENSBTAG00000001400/ENSBTAG00000001668/ENSBTAG00000003971/ENSBTAG00000004736/ENSBTAG00000009175/…	HDAC2/SCRIB/ITGB5/RELN/LAMB3/AKT1/THBS3/CDC42/HES5/LAMA5/RBPJ/DVL3/DLG2/ENSBTAG00000055290/ENSBTAG00000061888/COL2A1/AKT2/WNT7A/E2F1/GRB2/RPS6KB2/ATP6V1B1/COL6A1/HES7/BAD/WNT1/CCND1/PIK3CD/PPP2R5C/WNT9A/HES2/RAF1/WNT4/ENSBTAG00000052803/FZD8/HES6/WNT5B/ENSBTAG00000064863/PDGFRB/PIK3R2/ITGA2B/RBPJL/EGFR/PARD3/MFNG/RPS6KB1/TBPL2/ATP6V1B2/TUBG2/MX1/FZD4/BAK1/ANKRD16/TCF7L1/WNT2/TICAM1/FZD3/THBS1/PIK…	bta:407223/bta:100295316/bta:282564/bta:281450/bta:529939/bta:280991/bta:504323/bta:532712/bta:787633/bta:506751/bta:767928/bta:539203/bta:100851408/bta:530599/bta:767866/bta:407142/bta:534923/bta:533782/bta:535369/bta:535298/bta:506083/bta:338059/bta:511422/bta:617638/bta:615013/bta:540662/bta:524530/bta:504531/bta:505757/bta:511308/bta:516433/bta:521196/bta:789600/bta:100298789/bta:616913/bta:5…	93
bta04662	B cell receptor signaling pathway	30/2364	99/9183	0.176031	0.431277	ENSBTAG00000017636/ENSBTAG00000020294/ENSBTAG00000069937/ENSBTAG00000001400/ENSBTAG00000004736/ENSBTAG00000018984/ENSBTAG00000019167/ENSBTAG00000027916/ENSBTAG00000045748/ENSBTAG00000062168/ENSBTAG00000072082/ENSBTAG00000073002/ENSBTAG00000000656/ENSBTAG00000002350/ENSBTAG00000016005/ENSBTAG00000020173/ENSBTAG00000079187/ENSBTAG00000053351/ENSBTAG00000066497/ENSBTAG00000001882/ENSBTAG00000002103/…	AKT1/PTPN6/ENSBTAG00000069937/AKT2/GRB2/PIK3CD/INPPL1/MALT1/RAF1/ENSBTAG00000062168/ENSBTAG00000072082/ENSBTAG00000073002/NFATC1/PIK3R2/PPP3CA/INPP5D/ENSBTAG00000079187/ENSBTAG00000053351/ENSBTAG00000066497/CD79A/PLCG2/PIK3R3/FCGR2B/ENSBTAG00000057921/ENSBTAG00000058633/ENSBTAG00000076469/NFKBIB/BANK1/ENSBTAG00000073706/ENSBTAG00000076876	bta:280991/bta:512312/bta:107131323/bta:534923/bta:535298/bta:504531/bta:783833/bta:504994/bta:521196/bta:790181/bta:618416/bta:510520/bta:511224/bta:282308/bta:286852/bta:507329/bta:618416/bta:790255/bta:101907857/bta:281674/bta:100337091/bta:286865/bta:282229/bta:619159/bta:510520/bta:100337091/bta:525408/bta:100299906/bta:524810/bta:524810	30
bta05414	Dilated cardiomyopathy	36/2364	121/9183	0.180451	0.43873	ENSBTAG00000040053/ENSBTAG00000013755/ENSBTAG00000021808/ENSBTAG00000022314/ENSBTAG00000001404/ENSBTAG00000002023/ENSBTAG00000020457/ENSBTAG00000007509/ENSBTAG00000009703/ENSBTAG00000018777/ENSBTAG00000022699/ENSBTAG00000021994/ENSBTAG00000008165/ENSBTAG00000011424/ENSBTAG00000014806/ENSBTAG00000054931/ENSBTAG00000016629/ENSBTAG00000021282/ENSBTAG00000003956/ENSBTAG00000005373/ENSBTAG00000006541/…	MYH6/ITGB5/CACNB3/EMD/CACNG3/NOS1/TGFB1/CACNG8/MYH7/ADCY5/CAV3/CACNA2D4/ITGA2B/TPM2/ATP2A3/CACNG4/ADCY9/SGCE/SGCA/TPM1/ATP2A1/CACNA1C/ITGB4/MYL2/CACNG6/CACNB2/CACNA1S/TNNI3/SGCG/DAG1/TNF/ENSBTAG00000057835/ENSBTAG00000073706/ENSBTAG00000076876/ADRB1/ENSBTAG00000076398	bta:100296004/bta:282564/bta:282160/bta:399681/bta:538496/bta:536132/bta:282089/bta:519331/bta:282714/bta:505740/bta:615310/bta:784075/bta:515011/bta:497015/bta:512313/bta:519331/bta:525482/bta:407209/bta:541308/bta:104970173/bta:518117/bta:408015/bta:506995/bta:505519/bta:521616/bta:327667/bta:100337204/bta:511094/bta:506155/bta:281439/bta:280943/bta:784075/bta:524810/bta:524810/bta:281604/bta:1…	36
bta05210	Colorectal cancer	26/2364	85/9183	0.182534	0.43873	ENSBTAG00000025462/ENSBTAG00000017636/ENSBTAG00000020457/ENSBTAG00000001400/ENSBTAG00000004736/ENSBTAG00000009175/ENSBTAG00000012511/ENSBTAG00000017514/ENSBTAG00000018984/ENSBTAG00000024105/ENSBTAG00000045748/ENSBTAG00000004194/ENSBTAG00000002350/ENSBTAG00000004709/ENSBTAG00000011628/ENSBTAG00000016851/ENSBTAG00000000428/ENSBTAG00000003033/ENSBTAG00000019302/ENSBTAG00000050313/ENSBTAG00000010111/…	GADD45B/AKT1/TGFB1/AKT2/GRB2/RPS6KB2/BAD/CCND1/PIK3CD/BCL2L11/RAF1/RALGDS/PIK3R2/MAPK9/EGFR/RPS6KB1/BAK1/GADD45G/BCL2/BBC3/TCF7L1/TGFA/PIK3R3/AXIN1/MAPK10/BAX	bta:618405/bta:280991/bta:282089/bta:534923/bta:535298/bta:506083/bta:615013/bta:524530/bta:504531/bta:507390/bta:521196/bta:513723/bta:282308/bta:537631/bta:407217/bta:404181/bta:514090/bta:504939/bta:281020/bta:782359/bta:515303/bta:540388/bta:286865/bta:504357/bta:537631/bta:280730	26
bta04962	Vasopressin-regulated water reabsorption	15/2364	46/9183	0.182911	0.43873	ENSBTAG00000000458/ENSBTAG00000006982/ENSBTAG00000007523/ENSBTAG00000008493/ENSBTAG00000024605/ENSBTAG00000030209/ENSBTAG00000047138/ENSBTAG00000076558/ENSBTAG00000008027/ENSBTAG00000016629/ENSBTAG00000008374/ENSBTAG00000010215/ENSBTAG00000015625/ENSBTAG00000015802/ENSBTAG00000016598	DYNC1LI2/RAB5C/STX4/AQP3/DYNLL1/ARHGDIA/AVPR2/ENSBTAG00000076558/AVP/ADCY9/AQP2/CREB3L3/DCTN4/CREB3L2/DYNC1H1	bta:519789/bta:613749/bta:508675/bta:780866/bta:404151/bta:338054/bta:281642/bta:107132260/bta:280728/bta:525482/bta:539870/bta:513010/bta:613489/bta:785086/bta:537748	15
bta05010	Alzheimer disease	113/2364	408/9183	0.192921	0.456228	ENSBTAG00000019096/ENSBTAG00000061461/ENSBTAG00000008059/ENSBTAG00000010639/ENSBTAG00000012726/ENSBTAG00000017636/ENSBTAG00000002023/ENSBTAG00000002799/ENSBTAG00000004282/ENSBTAG00000008191/ENSBTAG00000015853/ENSBTAG00000016711/ENSBTAG00000017753/ENSBTAG00000019336/ENSBTAG00000027962/ENSBTAG00000052280/ENSBTAG00000077090/ENSBTAG00000077200/ENSBTAG00000027416/ENSBTAG00000000510/ENSBTAG00000001400/…	UQCRC1/ENSBTAG00000061461/CHRM3/MAP2K7/PSMB5/AKT1/NOS1/SLC39A5/AMBRA1/SLC39A7/SDHC/PPIF/APP/DVL3/ENSBTAG00000027962/NDUFA7/PSMD13/ENSBTAG00000077200/ENSBTAG00000027416/ATG101/AKT2/WNT7A/PSMA7/NDUFA5/NDUFB10/TRAF2/WIPI2/BAD/INS/CSNK2A2/WNT1/ERN1/PIK3CD/NDUFA11/WNT9A/PSMD3/PSMD8/GRIN2C/RAF1/GRM5/WNT4/FZD8/WNT5B/GAPDH/PIK3R2/NDUFA8/MAPK9/ATP5MC2/APH1B/PSEN2/BID/ATP2A3/PPP3CA/KLC2/NDUFV3/WIPI1/COX3/G…	bta:282393/bta:281640/bta:281685/bta:787278/bta:534640/bta:280991/bta:536132/bta:511782/bta:517263/bta:540716/bta:327696/bta:414346/bta:280722/bta:539203/bta:327696/bta:338063/bta:513525/bta:534640/bta:104973792/bta:513049/bta:534923/bta:533782/bta:505050/bta:327714/bta:327701/bta:512355/bta:512685/bta:615013/bta:280829/bta:282420/bta:540662/bta:112442685/bta:504531/bta:326346/bta:511308/bta:5049…	113
bta03050	Proteasome	14/2364	43/9183	0.195517	0.456228	ENSBTAG00000012726/ENSBTAG00000077090/ENSBTAG00000077200/ENSBTAG00000005127/ENSBTAG00000021461/ENSBTAG00000031641/ENSBTAG00000021395/ENSBTAG00000067513/ENSBTAG00000005426/ENSBTAG00000018040/ENSBTAG00000018417/ENSBTAG00000021744/ENSBTAG00000003039/ENSBTAG00000008954	PSMB5/PSMD13/ENSBTAG00000077200/PSMA7/PSMD3/PSMD8/PSME1/PSMB11/PSMC1/PSMB10/PSMF1/PSMC3/PSMB8/PSMB9	bta:534640/bta:513525/bta:534640/bta:505050/bta:504937/bta:512891/bta:510041/bta:538873/bta:506238/bta:282328/bta:617807/bta:508448/bta:282013/bta:510593	14
bta05219	Bladder cancer	14/2364	43/9183	0.195517	0.456228	ENSBTAG00000020963/ENSBTAG00000021798/ENSBTAG00000003971/ENSBTAG00000007164/ENSBTAG00000017514/ENSBTAG00000045748/ENSBTAG00000011628/ENSBTAG00000014400/ENSBTAG00000002006/ENSBTAG00000005339/ENSBTAG00000011820/ENSBTAG00000020676/ENSBTAG00000008938/ENSBTAG00000019267	RASSF1/ERBB2/E2F1/FGFR3/CCND1/RAF1/EGFR/E2F2/THBS1/VEGFA/DAPK2/MMP9/SRC/MMP2	bta:510276/bta:505709/bta:535369/bta:281769/bta:524530/bta:521196/bta:407217/bta:617024/bta:281530/bta:281572/bta:529131/bta:282871/bta:535742/bta:282872	14
bta00603	Glycosphingolipid biosynthesis - globo and isoglobo series	7/2364	19/9183	0.195526	0.456228	ENSBTAG00000064136/ENSBTAG00000014514/ENSBTAG00000054666/ENSBTAG00000009506/ENSBTAG00000012981/ENSBTAG00000070651/ENSBTAG00000077011	A4GALT/SEC1/ENSBTAG00000054666/NAGA/HEXA/ENSBTAG00000070651/ENSBTAG00000077011	bta:618369/bta:281483/bta:617693/bta:533357/bta:504468/bta:617693/bta:617693	7
bta04931	Insulin resistance	31/2364	104/9183	0.198788	0.460704	ENSBTAG00000017636/ENSBTAG00000009153/ENSBTAG00000009190/ENSBTAG00000016775/ENSBTAG00000000013/ENSBTAG00000001400/ENSBTAG00000009175/ENSBTAG00000013003/ENSBTAG00000016048/ENSBTAG00000018984/ENSBTAG00000021741/ENSBTAG00000002215/ENSBTAG00000002350/ENSBTAG00000004709/ENSBTAG00000016851/ENSBTAG00000001933/ENSBTAG00000013492/ENSBTAG00000021862/ENSBTAG00000002979/ENSBTAG00000010215/ENSBTAG00000010606/…	AKT1/MLXIPL/SLC2A4/SLC27A1/PRKAA1/AKT2/RPS6KB2/INS/CPT1B/PIK3CD/RPS6KA2/GFPT2/PIK3R2/MAPK9/RPS6KB1/PTPA/PRKAG3/SLC27A3/PIK3R3/CREB3L3/PPP1R3B/SLC27A5/CREB3L2/NOS3/MAPK10/PCK1/TNF/PYGB/PYGL/IRS2/IRS1	bta:280991/bta:788534/bta:282359/bta:513787/bta:540404/bta:534923/bta:506083/bta:280829/bta:509459/bta:504531/bta:517953/bta:530101/bta:282308/bta:537631/bta:404181/bta:514460/bta:511961/bta:511053/bta:286865/bta:513010/bta:514428/bta:533016/bta:785086/bta:287024/bta:537631/bta:282855/bta:280943/bta:505560/bta:505472/bta:100300012/bta:538598	31
bta04713	Circadian entrainment	30/2364	101/9183	0.209749	0.482845	ENSBTAG00000002023/ENSBTAG00000010158/ENSBTAG00000012653/ENSBTAG00000016043/ENSBTAG00000021359/ENSBTAG00000027416/ENSBTAG00000000820/ENSBTAG00000002714/ENSBTAG00000018777/ENSBTAG00000020520/ENSBTAG00000020650/ENSBTAG00000040042/ENSBTAG00000045610/ENSBTAG00000076989/ENSBTAG00000012667/ENSBTAG00000020087/ENSBTAG00000047202/ENSBTAG00000056084/ENSBTAG00000058395/ENSBTAG00000053940/ENSBTAG00000016629/…	NOS1/NOS1AP/CAMK2B/GNB3/ENSBTAG00000021359/ENSBTAG00000027416/GNG11/GNAI1/ADCY5/RASD1/ADCYAP1/GRIN2C/CACNA1I/ENSBTAG00000076989/CAMK2G/CAMK2A/GRIN1/PLCB3/ENSBTAG00000058395/ENSBTAG00000053940/ADCY9/PRKCA/ITPR1/CACNA1C/PLCB2/GNAI2/KCNJ9/KCNJ6/CACNA1H/PER1	bta:536132/bta:539686/bta:525416/bta:513340/bta:531747/bta:104973792/bta:511812/bta:281790/bta:505740/bta:507449/bta:615187/bta:535158/bta:282413/bta:614154/bta:282162/bta:530719/bta:100336579/bta:515669/bta:104973792/bta:282412/bta:525482/bta:282001/bta:317697/bta:408015/bta:508888/bta:281791/bta:614969/bta:520743/bta:282412/bta:516318	30
bta05222	Small cell lung cancer	26/2364	87/9183	0.219861	0.501675	ENSBTAG00000025462/ENSBTAG00000035735/ENSBTAG00000011518/ENSBTAG00000016542/ENSBTAG00000017636/ENSBTAG00000003061/ENSBTAG00000055290/ENSBTAG00000001400/ENSBTAG00000003971/ENSBTAG00000010497/ENSBTAG00000017514/ENSBTAG00000018984/ENSBTAG00000002350/ENSBTAG00000003012/ENSBTAG00000008165/ENSBTAG00000014400/ENSBTAG00000000428/ENSBTAG00000003033/ENSBTAG00000019302/ENSBTAG00000000602/ENSBTAG00000002979/…	GADD45B/BIRC2/RARB/LAMB3/AKT1/LAMA5/ENSBTAG00000055290/AKT2/E2F1/TRAF2/CCND1/PIK3CD/PIK3R2/TRAF1/ITGA2B/E2F2/BAK1/GADD45G/BCL2/RXRB/PIK3R3/NOS2/LAMC3/LAMB2/TRAF4/BAX	bta:618405/bta:539314/bta:616895/bta:529939/bta:280991/bta:506751/bta:530599/bta:534923/bta:535369/bta:512355/bta:524530/bta:504531/bta:282308/bta:540944/bta:515011/bta:617024/bta:514090/bta:504939/bta:281020/bta:504943/bta:286865/bta:282876/bta:518914/bta:520167/bta:781568/bta:280730	26
bta05323	Rheumatoid arthritis	41/2364	142/9183	0.220854	0.501675	ENSBTAG00000073055/ENSBTAG00000076049/ENSBTAG00000077226/ENSBTAG00000078045/ENSBTAG00000020457/ENSBTAG00000057283/ENSBTAG00000010620/ENSBTAG00000017060/ENSBTAG00000064863/ENSBTAG00000004826/ENSBTAG00000001570/ENSBTAG00000002581/ENSBTAG00000018646/ENSBTAG00000066072/ENSBTAG00000073871/ENSBTAG00000006240/ENSBTAG00000027204/ENSBTAG00000034609/ENSBTAG00000039071/ENSBTAG00000003289/ENSBTAG00000005339/…	ENSBTAG00000073055/ENSBTAG00000076049/ENSBTAG00000077226/ENSBTAG00000078045/TGFB1/IL11/ATP6V1B1/ITGB2/ENSBTAG00000064863/ACP5/CSF2/BOLA-DYA/ATP6V1B2/CCL5/ENSBTAG00000073871/TLR4/ENSBTAG00000027204/ENSBTAG00000034609/ANKRD16/ENSBTAG00000003289/VEGFA/BOLA-DQB1/ENSBTAG00000025250/ENSBTAG00000049560/ENSBTAG00000071382/ENSBTAG00000074867/TRAV45-8/ENSBTAG00000076502/ENSBTAG00000076829/ENSBTAG0000007747…	bta:100300510/bta:100300510/bta:100300510/bta:100300510/bta:282089/bta:100337295/bta:338059/bta:281877/bta:550622/bta:517002/bta:281095/bta:282497/bta:338082/bta:327712/bta:509513/bta:281536/bta:100300510/bta:100300510/bta:282657/bta:616364/bta:281572/bta:539241/bta:616364/bta:281839/bta:100300850/bta:100300850/bta:100300850/bta:100300850/bta:100300850/bta:100300850/bta:509513/bta:100300850/bta:1…	41
bta03272	Virion - Hepatitis viruses	14/2364	44/9183	0.222737	0.502624	ENSBTAG00000045901/ENSBTAG00000003568/ENSBTAG00000001659/ENSBTAG00000000345/ENSBTAG00000011628/ENSBTAG00000017122/ENSBTAG00000017381/ENSBTAG00000039149/ENSBTAG00000050410/ENSBTAG00000040432/ENSBTAG00000007051/ENSBTAG00000010242/ENSBTAG00000022020/ENSBTAG00000058141	CLDN6/CLDN10/VPS4A/CLDN15/EGFR/HSPG2/CLDN19/CLDN25/ENSBTAG00000050410/CLDN3/CLDN23/LAMP1/CLDN5/CLDN9	bta:511318/bta:506545/bta:539357/bta:514998/bta:407217/bta:444872/bta:513034/bta:522679/bta:538709/bta:404153/bta:514634/bta:281897/bta:617453/bta:617449	14
bta01200	Carbon metabolism	34/2364	117/9183	0.233502	0.521686	ENSBTAG00000015221/ENSBTAG00000000894/ENSBTAG00000015853/ENSBTAG00000020527/ENSBTAG00000027962/ENSBTAG00000077298/ENSBTAG00000005797/ENSBTAG00000019703/ENSBTAG00000010658/ENSBTAG00000014731/ENSBTAG00000018201/ENSBTAG00000002683/ENSBTAG00000006396/ENSBTAG00000006429/ENSBTAG00000009462/ENSBTAG00000009733/ENSBTAG00000013099/ENSBTAG00000013411/ENSBTAG00000039719/ENSBTAG00000000555/ENSBTAG00000013081/…	PCCB/PGK1/SDHC/IDH1/ENSBTAG00000027962/ENSBTAG00000077298/AGXT/PRPS1/PFKL/GAPDH/TKFC/PFKP/GPI/ACO2/MDH2/FBP1/ALDOC/ENO1/PHGDH/ACO1/PSPH/GPT2/ACSS1/ENO3/ACADS/TALDO1/IDH2/ALDOB/GOT1L1/HAO1/PCCA/ALDOA/PGAM2/SDHA	bta:515902/bta:507476/bta:327696/bta:281235/bta:327696/bta:512723/bta:789572/bta:781227/bta:508683/bta:281181/bta:512373/bta:507119/bta:280808/bta:280976/bta:281306/bta:513483/bta:504584/bta:281141/bta:505103/bta:512995/bta:533630/bta:618400/bta:282873/bta:540303/bta:511222/bta:513453/bta:327669/bta:515263/bta:507913/bta:509481/bta:614302/bta:509566/bta:515067/bta:281480	34
bta04961	Endocrine and other factor-regulated calcium reabsorption	15/2364	48/9183	0.235053	0.521686	ENSBTAG00000009828/ENSBTAG00000001246/ENSBTAG00000010584/ENSBTAG00000038523/ENSBTAG00000000520/ENSBTAG00000013362/ENSBTAG00000018539/ENSBTAG00000011307/ENSBTAG00000020316/ENSBTAG00000056084/ENSBTAG00000019180/ENSBTAG00000016629/ENSBTAG00000071891/ENSBTAG00000001305/ENSBTAG00000019079	FXYD2/ATP1A1/AP2S1/ATP1A4/ATP2B3/DNM2/KLK1/DNM1/AP2B1/PLCB3/AP2A1/ADCY9/PRKCA/ATP2B2/PLCB2	bta:281773/bta:282144/bta:536553/bta:537960/bta:504353/bta:511691/bta:493738/bta:508794/bta:282183/bta:515669/bta:784636/bta:525482/bta:282001/bta:613800/bta:508888	15
bta05031	Amphetamine addiction	20/2364	66/9183	0.235747	0.521686	ENSBTAG00000011849/ENSBTAG00000012653/ENSBTAG00000027416/ENSBTAG00000015843/ENSBTAG00000018777/ENSBTAG00000040042/ENSBTAG00000012667/ENSBTAG00000016005/ENSBTAG00000020087/ENSBTAG00000047202/ENSBTAG00000058395/ENSBTAG00000008182/ENSBTAG00000021639/ENSBTAG00000071891/ENSBTAG00000010215/ENSBTAG00000010660/ENSBTAG00000015802/ENSBTAG00000025597/ENSBTAG00000026768/ENSBTAG00000035662	HDAC2/CAMK2B/ENSBTAG00000027416/SLC6A3/ADCY5/GRIN2C/CAMK2G/PPP3CA/CAMK2A/GRIN1/ENSBTAG00000058395/FOSB/ARC/PRKCA/CREB3L3/CACNA1C/CREB3L2/GRIN3B/TH/CAMK4	bta:407223/bta:525416/bta:104973792/bta:788410/bta:505740/bta:535158/bta:282162/bta:286852/bta:530719/bta:100336579/bta:104973792/bta:540819/bta:519403/bta:282001/bta:513010/bta:408015/bta:785086/bta:616000/bta:280707/bta:100337083	20
bta00360	Phenylalanine metabolism	7/2364	20/9183	0.237974	0.523237	ENSBTAG00000012054/ENSBTAG00000007375/ENSBTAG00000013093/ENSBTAG00000016446/ENSBTAG00000005766/ENSBTAG00000012540/ENSBTAG00000052095	ALDH3B2/MIF/ALDH3B1/GOT1L1/IL4I1/ENSBTAG00000012540/GAT	bta:508879/bta:280858/bta:511469/bta:507913/bta:104968452/bta:112441481/bta:280801	7
bta05133	Pertussis	21/2364	70/9183	0.244474	0.534105	ENSBTAG00000030182/ENSBTAG00000027416/ENSBTAG00000002714/ENSBTAG00000011196/ENSBTAG00000017060/ENSBTAG00000017824/ENSBTAG00000020535/ENSBTAG00000052577/ENSBTAG00000004709/ENSBTAG00000016085/ENSBTAG00000038235/ENSBTAG00000058395/ENSBTAG00000006240/ENSBTAG00000019966/ENSBTAG00000006894/ENSBTAG00000007153/ENSBTAG00000019574/ENSBTAG00000020048/ENSBTAG00000020645/ENSBTAG00000021455/ENSBTAG00000025471	MAPK11/ENSBTAG00000027416/GNAI1/C1QB/ITGB2/IRF8/PYCARD/ENSBTAG00000052577/MAPK9/IRAK1/NOD1/ENSBTAG00000058395/TLR4/TICAM1/NOS2/C1QA/MAPK12/MAPK10/GNAI2/CFL1/TNF	bta:618906/bta:104973792/bta:281790/bta:509968/bta:281877/bta:614909/bta:282846/bta:280678/bta:537631/bta:533953/bta:781426/bta:104973792/bta:281536/bta:510427/bta:282876/bta:534961/bta:512943/bta:537631/bta:281791/bta:534553/bta:280943	21
bta04340	Hedgehog signaling pathway	16/2364	52/9183	0.246392	0.534888	ENSBTAG00000020485/ENSBTAG00000018999/ENSBTAG00000007118/ENSBTAG00000017514/ENSBTAG00000024552/ENSBTAG00000000616/ENSBTAG00000004287/ENSBTAG00000005832/ENSBTAG00000008452/ENSBTAG00000019302/ENSBTAG00000005326/ENSBTAG00000013909/ENSBTAG00000021068/ENSBTAG00000006631/ENSBTAG00000011682/ENSBTAG00000047582	ARRB1/MGRN1/SMURF1/CCND1/SHH/GPR161/EVC/GRK2/IHH/BCL2/CSNK1A1/BOC/SUFU/GLI1/GLI2/CSNK1E	bta:281637/bta:616130/bta:513902/bta:524530/bta:286821/bta:768006/bta:282874/bta:282682/bta:522714/bta:281020/bta:282684/bta:512018/bta:535067/bta:517588/bta:510255/bta:768234	16
bta04330	Notch signaling pathway	19/2364	63/9183	0.250629	0.53599	ENSBTAG00000011849/ENSBTAG00000002483/ENSBTAG00000003602/ENSBTAG00000011683/ENSBTAG00000015580/ENSBTAG00000019336/ENSBTAG00000061888/ENSBTAG00000001152/ENSBTAG00000007319/ENSBTAG00000008480/ENSBTAG00000024603/ENSBTAG00000010641/ENSBTAG00000011283/ENSBTAG00000013197/ENSBTAG00000015043/ENSBTAG00000011575/ENSBTAG00000040361/ENSBTAG00000044019/ENSBTAG00000010696	HDAC2/HES5/RBPJ/NUMB/TLE3/DVL3/ENSBTAG00000061888/TLE6/JAG2/CTBP1/NCOR2/APH1B/RBPJL/PSEN2/MFNG/RFNG/LFNG/KAT2A/DVL1	bta:407223/bta:787633/bta:767928/bta:512187/bta:514326/bta:539203/bta:767866/bta:511478/bta:517405/bta:513131/bta:538549/bta:530913/bta:540059/bta:282010/bta:505267/bta:532242/bta:516209/bta:514420/bta:523325	19
bta04971	Gastric acid secretion	22/2364	74/9183	0.252724	0.53599	ENSBTAG00000008059/ENSBTAG00000001246/ENSBTAG00000012653/ENSBTAG00000038523/ENSBTAG00000044071/ENSBTAG00000027416/ENSBTAG00000002714/ENSBTAG00000018777/ENSBTAG00000011226/ENSBTAG00000012667/ENSBTAG00000020087/ENSBTAG00000056084/ENSBTAG00000058395/ENSBTAG00000024903/ENSBTAG00000016629/ENSBTAG00000071891/ENSBTAG00000020455/ENSBTAG00000004407/ENSBTAG00000014930/ENSBTAG00000019079/ENSBTAG00000020645/…	CHRM3/ATP1A1/CAMK2B/ATP1A4/HRH2/ENSBTAG00000027416/GNAI1/ADCY5/SLC4A2/CAMK2G/CAMK2A/PLCB3/ENSBTAG00000058395/KCNJ16/ADCY9/PRKCA/ITPR1/KCNK2/MYLK2/PLCB2/GNAI2/MYLK4	bta:281685/bta:282144/bta:525416/bta:537960/bta:521257/bta:104973792/bta:281790/bta:505740/bta:404084/bta:282162/bta:530719/bta:515669/bta:104973792/bta:613890/bta:525482/bta:282001/bta:317697/bta:282590/bta:533378/bta:508888/bta:281791/bta:518025	22
bta04137	Mitophagy - animal	32/2364	111/9183	0.258212	0.53599	ENSBTAG00000006084/ENSBTAG00000004282/ENSBTAG00000006982/ENSBTAG00000012462/ENSBTAG00000032436/ENSBTAG00000073903/ENSBTAG00000003971/ENSBTAG00000006152/ENSBTAG00000007118/ENSBTAG00000010497/ENSBTAG00000013784/ENSBTAG00000050139/ENSBTAG00000004709/ENSBTAG00000013123/ENSBTAG00000013956/ENSBTAG00000045957/ENSBTAG00000076553/ENSBTAG00000018996/ENSBTAG00000004551/ENSBTAG00000074632/ENSBTAG00000007900/…	PINK1/AMBRA1/RAB5C/MAP1LC3C/UBC/ENSBTAG00000073903/E2F1/ENSBTAG00000006152/SMURF1/TRAF2/CSNK2A2/ENSBTAG00000050139/MAPK9/PHB2/BCL2L13/SAMM50/BNIP3/PRKN/RHOT2/ENSBTAG00000074632/FIS1/TFEB/USP30/MAPK10/TBC1D17/SRC/ATG9A/UBA52/GABARAPL1/RAB7B/MAP1LC3A/ENSBTAG00000076339	bta:510683/bta:517263/bta:613749/bta:507432/bta:444874/bta:512356/bta:535369/bta:781575/bta:513902/bta:512355/bta:282420/bta:518258/bta:537631/bta:515363/bta:617809/bta:618777/bta:615342/bta:530858/bta:352959/bta:100336369/bta:615565/bta:510032/bta:100140210/bta:537631/bta:514858/bta:535742/bta:540482/bta:615199/bta:338472/bta:538050/bta:514547/bta:781575	32
bta04612	Antigen processing and presentation	32/2364	111/9183	0.258212	0.53599	ENSBTAG00000073055/ENSBTAG00000076049/ENSBTAG00000077226/ENSBTAG00000078045/ENSBTAG00000003038/ENSBTAG00000021395/ENSBTAG00000002581/ENSBTAG00000012442/ENSBTAG00000073871/ENSBTAG00000003255/ENSBTAG00000015114/ENSBTAG00000021943/ENSBTAG00000027204/ENSBTAG00000034609/ENSBTAG00000001762/ENSBTAG00000005182/ENSBTAG00000019588/ENSBTAG00000025442/ENSBTAG00000039215/ENSBTAG00000071382/ENSBTAG00000074867/…	ENSBTAG00000073055/ENSBTAG00000076049/ENSBTAG00000077226/ENSBTAG00000078045/TAP2/PSME1/BOLA-DYA/CTSB/ENSBTAG00000073871/CD4/CALR/NFYC/ENSBTAG00000027204/ENSBTAG00000034609/RFXANK/ENSBTAG00000005182/BOLA-DQB1/LSM2/KIR2DL5A/ENSBTAG00000071382/ENSBTAG00000074867/TRAV45-8/ENSBTAG00000076502/ENSBTAG00000076829/ENSBTAG00000077471/ENSBTAG00000077492/ENSBTAG00000078944/ENSBTAG00000078979/TNF/BOLA-DRA/BOL…	bta:100300510/bta:100300510/bta:100300510/bta:100300510/bta:281586/bta:510041/bta:282497/bta:281105/bta:509513/bta:407098/bta:281036/bta:534003/bta:100300510/bta:100300510/bta:100125917/bta:407173/bta:539241/bta:540190/bta:282860/bta:100300850/bta:100300850/bta:100300850/bta:100300850/bta:100300850/bta:100300850/bta:509513/bta:100300850/bta:100300850/bta:280943/bta:506214/bta:282494/bta:100300510	32
bta01240	Biosynthesis of cofactors	39/2364	137/9183	0.259365	0.53599	ENSBTAG00000006393/ENSBTAG00000030255/ENSBTAG00000016470/ENSBTAG00000024493/ENSBTAG00000000795/ENSBTAG00000012350/ENSBTAG00000062982/ENSBTAG00000015294/ENSBTAG00000017605/ENSBTAG00000018082/ENSBTAG00000030393/ENSBTAG00000062028/ENSBTAG00000021894/ENSBTAG00000014642/ENSBTAG00000021961/ENSBTAG00000059194/ENSBTAG00000004124/ENSBTAG00000001440/ENSBTAG00000016590/ENSBTAG00000013727/ENSBTAG00000011062/…	FECH/PDXP/NADSYN1/DHRS3/NMNAT2/MAT2B/ENSBTAG00000062982/COX10/AK2/QPRT/RDH13/PTS/PPOX/NAPRT/SPR/LIPT1/CPOX/PMM2/NME4/UMPS/TDO2/MMAB/AKR1A1/ALAS1/NFS1/OXSM/FPGS/ALPI/ENSBTAG00000016748/ADSS1/ENSBTAG00000039346/AK6/ENSBTAG00000053448/PDXK/VKORC1/PPCDC/NADK/PMM1/CAD	bta:281158/bta:506308/bta:513400/bta:281482/bta:511042/bta:614177/bta:511743/bta:511440/bta:280716/bta:614254/bta:508082/bta:506860/bta:515770/bta:399559/bta:533836/bta:286864/bta:540283/bta:510978/bta:789324/bta:281568/bta:530397/bta:617636/bta:618607/bta:534286/bta:517656/bta:513530/bta:505809/bta:280993/bta:516378/bta:784089/bta:528262/bta:102216273/bta:280993/bta:514168/bta:445422/bta:614957/…	39
bta00020	Citrate cycle (TCA cycle)	10/2364	31/9183	0.259512	0.53599	ENSBTAG00000015853/ENSBTAG00000020527/ENSBTAG00000027962/ENSBTAG00000077298/ENSBTAG00000006429/ENSBTAG00000009462/ENSBTAG00000000555/ENSBTAG00000014093/ENSBTAG00000001936/ENSBTAG00000046019	SDHC/IDH1/ENSBTAG00000027962/ENSBTAG00000077298/ACO2/MDH2/ACO1/IDH2/PCK1/SDHA	bta:327696/bta:281235/bta:327696/bta:512723/bta:280976/bta:281306/bta:512995/bta:327669/bta:282855/bta:281480	10
bta03018	RNA degradation	20/2364	67/9183	0.259559	0.53599	ENSBTAG00000001612/ENSBTAG00000008909/ENSBTAG00000063257/ENSBTAG00000005587/ENSBTAG00000011304/ENSBTAG00000011855/ENSBTAG00000014607/ENSBTAG00000016849/ENSBTAG00000010658/ENSBTAG00000002683/ENSBTAG00000002879/ENSBTAG00000007308/ENSBTAG00000012586/ENSBTAG00000013411/ENSBTAG00000030285/ENSBTAG00000003381/ENSBTAG00000005534/ENSBTAG00000008578/ENSBTAG00000046358/ENSBTAG00000003807	LSM1/PNPT1/BTG2/SKIC2/XRN2/EXOSC8/EXOSC4/PABPC1L/PFKL/PFKP/DCPS/EDC3/HSPD1/ENO1/DCP1B/TENT4A/ENO3/LSM4/PABPC1/CNOT9	bta:535447/bta:508877/bta:539364/bta:100139548/bta:517417/bta:532080/bta:618292/bta:509864/bta:508683/bta:507119/bta:282640/bta:517979/bta:511913/bta:281141/bta:514548/bta:523016/bta:540303/bta:613634/bta:282296/bta:536537	20
bta05218	Melanoma	20/2364	67/9183	0.259559	0.53599	ENSBTAG00000025462/ENSBTAG00000017636/ENSBTAG00000001400/ENSBTAG00000003971/ENSBTAG00000012511/ENSBTAG00000017514/ENSBTAG00000018984/ENSBTAG00000045748/ENSBTAG00000002804/ENSBTAG00000002350/ENSBTAG00000011628/ENSBTAG00000014400/ENSBTAG00000000428/ENSBTAG00000003033/ENSBTAG00000002979/ENSBTAG00000011624/ENSBTAG00000056440/ENSBTAG00000058363/ENSBTAG00000017285/ENSBTAG00000013340	GADD45B/AKT1/AKT2/E2F1/BAD/CCND1/PIK3CD/RAF1/PDGFRB/PIK3R2/EGFR/E2F2/BAK1/GADD45G/PIK3R3/FGF21/FGF5/FGF9/FGF19/BAX	bta:618405/bta:280991/bta:534923/bta:535369/bta:615013/bta:524530/bta:504531/bta:521196/bta:527165/bta:282308/bta:407217/bta:617024/bta:514090/bta:504939/bta:286865/bta:785576/bta:536771/bta:613731/bta:521475/bta:280730	20
bta00601	Glycosphingolipid biosynthesis - lacto and neolacto series	8/2364	24/9183	0.260963	0.53599	ENSBTAG00000000414/ENSBTAG00000017656/ENSBTAG00000004197/ENSBTAG00000016506/ENSBTAG00000064136/ENSBTAG00000021897/ENSBTAG00000014514/ENSBTAG00000055827	FUT6/ST3GAL3/B3GNT4/ST3GAL4/A4GALT/B4GALT3/SEC1/B3GALT1	bta:338077/bta:444859/bta:534619/bta:404163/bta:618369/bta:515771/bta:281483/bta:539027	8
bta03410	Base excision repair	13/2364	42/9183	0.269347	0.549917	ENSBTAG00000003576/ENSBTAG00000016268/ENSBTAG00000007365/ENSBTAG00000011242/ENSBTAG00000001834/ENSBTAG00000013947/ENSBTAG00000007777/ENSBTAG00000014595/ENSBTAG00000018589/ENSBTAG00000022058/ENSBTAG00000026422/ENSBTAG00000004769/ENSBTAG00000006272	POLL/XRCC1/NEIL1/MUTYH/PNKP/APTX/OGG1/LIG1/RFC2/ACACB/MPG/NEIL2/NTHL1	bta:522307/bta:616905/bta:513458/bta:513051/bta:616621/bta:359714/bta:520497/bta:100124507/bta:508652/bta:511381/bta:618306/bta:444987/bta:535203	13
bta04142	Lysosome	38/2364	134/9183	0.271666	0.55137	ENSBTAG00000016021/ENSBTAG00000017201/ENSBTAG00000000831/ENSBTAG00000013329/ENSBTAG00000016053/ENSBTAG00000010637/ENSBTAG00000064863/ENSBTAG00000004826/ENSBTAG00000004005/ENSBTAG00000004436/ENSBTAG00000004568/ENSBTAG00000007002/ENSBTAG00000007099/ENSBTAG00000008464/ENSBTAG00000008849/ENSBTAG00000010994/ENSBTAG00000012442/ENSBTAG00000015403/ENSBTAG00000020773/ENSBTAG00000021002/ENSBTAG00000047254/…	GAA/AP4S1/CTNS/AP1M1/ARSA/ARSG/ENSBTAG00000064863/ACP5/WDR7/PPT2/GALNS/IDUA/AP1G2/ABCB9/SORT1/CTSF/CTSB/TPP1/CTSW/ACP2/ABCA2/ENSBTAG00000076057/AP3M2/NAGA/CD68/HYAL1/ANKRD16/LAPTM4B/GALC/NEU1/MAN2B1/AP3B2/LAMP1/HEXA/M6PR/ATP6V0B/SMPD1/GNS	bta:280798/bta:618267/bta:613527/bta:504310/bta:505514/bta:513067/bta:550622/bta:517002/bta:536469/bta:516797/bta:515809/bta:511050/bta:100126076/bta:529923/bta:511591/bta:509715/bta:281105/bta:515575/bta:510967/bta:535407/bta:100299651/bta:404155/bta:509427/bta:533357/bta:504960/bta:515397/bta:282657/bta:404155/bta:533428/bta:505554/bta:282272/bta:784163/bta:281897/bta:504468/bta:281291/bta:5056…	38
bta00120	Primary bile acid biosynthesis	5/2364	14/9183	0.28049	0.565929	ENSBTAG00000020371/ENSBTAG00000002346/ENSBTAG00000018235/ENSBTAG00000015164/ENSBTAG00000035544	ACOT8/HSD3B7/SLC45A2/SLC27A5/CYP46A1	bta:504360/bta:540229/bta:540376/bta:533016/bta:506438	5
bta00220	Arginine biosynthesis	7/2364	21/9183	0.283014	0.566845	ENSBTAG00000002023/ENSBTAG00000020747/ENSBTAG00000002980/ENSBTAG00000006894/ENSBTAG00000016446/ENSBTAG00000017680/ENSBTAG00000017894	NOS1/ASS1/GPT2/NOS2/GOT1L1/NOS3/CAD	bta:536132/bta:280726/bta:618400/bta:282876/bta:507913/bta:287024/bta:504261	7
bta00010	Glycolysis / Gluconeogenesis	20/2364	68/9183	0.284249	0.566845	ENSBTAG00000000894/ENSBTAG00000012054/ENSBTAG00000077298/ENSBTAG00000010658/ENSBTAG00000014731/ENSBTAG00000002683/ENSBTAG00000005928/ENSBTAG00000006396/ENSBTAG00000009733/ENSBTAG00000013093/ENSBTAG00000013099/ENSBTAG00000013411/ENSBTAG00000000497/ENSBTAG00000004281/ENSBTAG00000005534/ENSBTAG00000015358/ENSBTAG00000001936/ENSBTAG00000006991/ENSBTAG00000012927/ENSBTAG00000014547	PGK1/ALDH3B2/ENSBTAG00000077298/PFKL/GAPDH/PFKP/MINPP1/GPI/FBP1/ALDH3B1/ALDOC/ENO1/AKR1A1/ACSS1/ENO3/ALDOB/PCK1/ADH6/ALDOA/PGAM2	bta:507476/bta:508879/bta:512723/bta:508683/bta:281181/bta:507119/bta:541067/bta:280808/bta:513483/bta:511469/bta:504584/bta:281141/bta:618607/bta:282873/bta:540303/bta:515263/bta:282855/bta:510551/bta:509566/bta:515067	20
bta04978	Mineral absorption	21/2364	72/9183	0.292254	0.574291	ENSBTAG00000012284/ENSBTAG00000009828/ENSBTAG00000001246/ENSBTAG00000012559/ENSBTAG00000038523/ENSBTAG00000000520/ENSBTAG00000018937/ENSBTAG00000022960/ENSBTAG00000020351/ENSBTAG00000008340/ENSBTAG00000055808/ENSBTAG00000004629/ENSBTAG00000069936/ENSBTAG00000046379/ENSBTAG00000024219/ENSBTAG00000001305/ENSBTAG00000066180/ENSBTAG00000065052/ENSBTAG00000015582/ENSBTAG00000046026/ENSBTAG00000038111	CLCN2/FXYD2/ATP1A1/SLC6A18/ATP1A4/ATP2B3/HMOX2/HEPHL1/SLC34A1/ATOX1/ENSBTAG00000055808/SLC9A3/ENSBTAG00000069936/SLC34A3/TRPV6/ATP2B2/ENSBTAG00000066180/ENSBTAG00000065052/HMOX1/SLC39A4/ENSBTAG00000038111	bta:505569/bta:281773/bta:282144/bta:100337416/bta:537960/bta:504353/bta:510243/bta:519580/bta:282483/bta:613998/bta:286861/bta:407112/bta:286861/bta:100299927/bta:614878/bta:613800/bta:286861/bta:286861/bta:513221/bta:510951/bta:286861	21
bta05211	Renal cell carcinoma	21/2364	72/9183	0.292254	0.574291	ENSBTAG00000013958/ENSBTAG00000017636/ENSBTAG00000001700/ENSBTAG00000020457/ENSBTAG00000001400/ENSBTAG00000004736/ENSBTAG00000008172/ENSBTAG00000012511/ENSBTAG00000018984/ENSBTAG00000045748/ENSBTAG00000078893/ENSBTAG00000002350/ENSBTAG00000020791/ENSBTAG00000012351/ENSBTAG00000008010/ENSBTAG00000000783/ENSBTAG00000002979/ENSBTAG00000005339/ENSBTAG00000000608/ENSBTAG00000002341/ENSBTAG00000010191	PAK4/AKT1/CDC42/TGFB1/AKT2/GRB2/EGLN3/BAD/PIK3CD/RAF1/VHL/PIK3R2/RAPGEF1/ARNT2/FLCN/TGFA/PIK3R3/VEGFA/PRCC/ETS1/PAK1	bta:539742/bta:280991/bta:532712/bta:282089/bta:534923/bta:535298/bta:535578/bta:615013/bta:504531/bta:521196/bta:540957/bta:282308/bta:520454/bta:533445/bta:526652/bta:540388/bta:286865/bta:281572/bta:507189/bta:540313/bta:533729	21
bta04068	FoxO signaling pathway	35/2364	124/9183	0.293005	0.574291	ENSBTAG00000025462/ENSBTAG00000017636/ENSBTAG00000006646/ENSBTAG00000009190/ENSBTAG00000020457/ENSBTAG00000030182/ENSBTAG00000000013/ENSBTAG00000001400/ENSBTAG00000004736/ENSBTAG00000013003/ENSBTAG00000017514/ENSBTAG00000018984/ENSBTAG00000024105/ENSBTAG00000045748/ENSBTAG00000002350/ENSBTAG00000004709/ENSBTAG00000011628/ENSBTAG00000040293/ENSBTAG00000076553/ENSBTAG00000003033/ENSBTAG00000013492/…	GADD45B/AKT1/PRMT1/SLC2A4/TGFB1/MAPK11/PRKAA1/AKT2/GRB2/INS/CCND1/PIK3CD/BCL2L11/RAF1/PIK3R2/MAPK9/EGFR/RAG1/BNIP3/GADD45G/PRKAG3/KLF2/IRS4/PIK3R3/AGAP2/STK11/MAPK12/MAPK10/PCK1/CSNK1E/GABARAPL1/IRS2/IRS1/GRM1/ATM	bta:618405/bta:280991/bta:520388/bta:282359/bta:282089/bta:618906/bta:540404/bta:534923/bta:535298/bta:280829/bta:524530/bta:504531/bta:507390/bta:521196/bta:282308/bta:537631/bta:407217/bta:506302/bta:615342/bta:504939/bta:511961/bta:520939/bta:514607/bta:286865/bta:504833/bta:100337329/bta:512943/bta:537631/bta:282855/bta:768234/bta:338472/bta:100300012/bta:538598/bta:540485/bta:526824	35
bta04724	Glutamatergic synapse	30/2364	106/9183	0.305945	0.590951	ENSBTAG00000003171/ENSBTAG00000012516/ENSBTAG00000013632/ENSBTAG00000016043/ENSBTAG00000020454/ENSBTAG00000000820/ENSBTAG00000001741/ENSBTAG00000002714/ENSBTAG00000014828/ENSBTAG00000018777/ENSBTAG00000030180/ENSBTAG00000040042/ENSBTAG00000048061/ENSBTAG00000002564/ENSBTAG00000005832/ENSBTAG00000007036/ENSBTAG00000016005/ENSBTAG00000047202/ENSBTAG00000056084/ENSBTAG00000016629/ENSBTAG00000016696/…	SHANK2/SLC1A7/GRM4/GNB3/LZTS3/GNG11/DLGAP4/GNAI1/CACNA1A/ADCY5/SHANK3/GRIN2C/GRM5/DLG4/GRK2/SLC17A7/PPP3CA/GRIN1/PLCB3/ADCY9/NCDN/PRKCA/ITPR1/PLA2G4B/CACNA1C/PLCB2/GNAI2/GRIN3B/PLA2G4F/GRM1	bta:618649/bta:523673/bta:790333/bta:513340/bta:512397/bta:511812/bta:526435/bta:281790/bta:282648/bta:505740/bta:512428/bta:535158/bta:100336861/bta:100137840/bta:282682/bta:518849/bta:286852/bta:100336579/bta:515669/bta:525482/bta:505994/bta:282001/bta:317697/bta:505485/bta:408015/bta:508888/bta:281791/bta:616000/bta:522866/bta:540485	30
bta04928	Parathyroid hormone synthesis, secretion and action	30/2364	106/9183	0.305945	0.590951	ENSBTAG00000020485/ENSBTAG00000002145/ENSBTAG00000012032/ENSBTAG00000012919/ENSBTAG00000016424/ENSBTAG00000002714/ENSBTAG00000003396/ENSBTAG00000018777/ENSBTAG00000045748/ENSBTAG00000008148/ENSBTAG00000020351/ENSBTAG00000011628/ENSBTAG00000056084/ENSBTAG00000012361/ENSBTAG00000019302/ENSBTAG00000046379/ENSBTAG00000016629/ENSBTAG00000071891/ENSBTAG00000020455/ENSBTAG00000000602/ENSBTAG00000008301/…	ARRB1/MMP17/PDE4A/MMP15/MMP25/GNAI1/MAFB/ADCY5/RAF1/GCM1/SLC34A1/EGFR/PLCB3/ARHGEF11/BCL2/SLC34A3/ADCY9/PRKCA/ITPR1/RXRB/WNK2/CREB3L3/GNA11/MMP14/CREB3L2/CYP27B1/ARHGEF1/PLCB2/GNAI2/MEF2C	bta:281637/bta:513072/bta:512222/bta:282887/bta:531092/bta:281790/bta:532376/bta:505740/bta:521196/bta:317779/bta:282483/bta:407217/bta:515669/bta:511220/bta:281020/bta:100299927/bta:525482/bta:282001/bta:317697/bta:504943/bta:506520/bta:513010/bta:281788/bta:281915/bta:785086/bta:539630/bta:513377/bta:508888/bta:281791/bta:512254	30
bta00534	Glycosaminoglycan biosynthesis - heparan sulfate / heparin	6/2364	18/9183	0.308397	0.590951	ENSBTAG00000037523/ENSBTAG00000006349/ENSBTAG00000016950/ENSBTAG00000017391/ENSBTAG00000008844/ENSBTAG00000009298	B3GALT6/EXTL1/B3GAT3/HS3ST2/EXTL3/XYLT2	bta:522406/bta:511060/bta:404162/bta:532099/bta:783970/bta:493989	6
bta00900	Terpenoid backbone biosynthesis	6/2364	18/9183	0.308397	0.590951	ENSBTAG00000003201/ENSBTAG00000005183/ENSBTAG00000003235/ENSBTAG00000003898/ENSBTAG00000012059/ENSBTAG00000002783	FNTA/MVK/DHDDS/HMGCS2/MVD/PCYOX1	bta:281169/bta:505792/bta:523264/bta:503684/bta:509958/bta:100125835	6
bta00760	Nicotinate and nicotinamide metabolism	11/2364	36/9183	0.310666	0.591991	ENSBTAG00000016470/ENSBTAG00000000039/ENSBTAG00000000795/ENSBTAG00000018082/ENSBTAG00000001776/ENSBTAG00000002816/ENSBTAG00000014642/ENSBTAG00000030820/ENSBTAG00000008564/ENSBTAG00000011527/ENSBTAG00000000212	NADSYN1/SIRT7/NMNAT2/QPRT/SIRT2/SARM1/NAPRT/NT5M/ENSBTAG00000008564/NT5C/NADK	bta:513400/bta:505662/bta:511042/bta:614254/bta:504463/bta:536256/bta:399559/bta:616992/bta:511161/bta:532399/bta:513419	11
bta00513	Various types of N-glycan biosynthesis	12/2364	40/9183	0.323163	0.612403	ENSBTAG00000017656/ENSBTAG00000024814/ENSBTAG00000046775/ENSBTAG00000053827/ENSBTAG00000021897/ENSBTAG00000008553/ENSBTAG00000018175/ENSBTAG00000045931/ENSBTAG00000047670/ENSBTAG00000002189/ENSBTAG00000012981/ENSBTAG00000046173	ST3GAL3/B4GALNT4/MAN1B1/ENSBTAG00000053827/B4GALT3/B4GALNT3/HEXD/MAGT1/CHST8/ALG1/HEXA/ALG12	bta:444859/bta:100137759/bta:107131137/bta:100336900/bta:515771/bta:527026/bta:506184/bta:100301169/bta:100271926/bta:507210/bta:504468/bta:100125314	12
bta04728	Dopaminergic synapse	36/2364	130/9183	0.335824	0.632899	ENSBTAG00000020485/ENSBTAG00000017636/ENSBTAG00000012653/ENSBTAG00000016043/ENSBTAG00000030182/ENSBTAG00000027416/ENSBTAG00000000820/ENSBTAG00000001400/ENSBTAG00000002714/ENSBTAG00000014828/ENSBTAG00000015843/ENSBTAG00000018777/ENSBTAG00000020192/ENSBTAG00000052803/ENSBTAG00000004709/ENSBTAG00000012667/ENSBTAG00000016005/ENSBTAG00000020087/ENSBTAG00000056084/ENSBTAG00000058395/ENSBTAG00000003000/…	ARRB1/AKT1/CAMK2B/GNB3/MAPK11/ENSBTAG00000027416/GNG11/AKT2/GNAI1/CACNA1A/SLC6A3/ADCY5/PPP2R5C/ENSBTAG00000052803/MAPK9/CAMK2G/PPP3CA/CAMK2A/PLCB3/ENSBTAG00000058395/TOMT/PRKCA/ITPR1/CREB3L3/CACNA1C/CREB3L2/PLCB2/MAPK12/MAPK10/GNAI2/KCNJ9/TH/KCNJ6/ENSBTAG00000077829/PPP2R5B/PPP2R1A	bta:281637/bta:280991/bta:525416/bta:513340/bta:618906/bta:104973792/bta:511812/bta:534923/bta:281790/bta:282648/bta:788410/bta:505740/bta:505757/bta:100298789/bta:537631/bta:282162/bta:286852/bta:530719/bta:515669/bta:104973792/bta:517795/bta:282001/bta:317697/bta:513010/bta:408015/bta:785086/bta:508888/bta:512943/bta:537631/bta:281791/bta:614969/bta:280707/bta:520743/bta:100298789/bta:505915/bt…	36
bta00604	Glycosphingolipid biosynthesis - ganglio series	5/2364	15/9183	0.338216	0.633924	ENSBTAG00000001770/ENSBTAG00000044129/ENSBTAG00000046548/ENSBTAG00000004494/ENSBTAG00000012981	ST8SIA5/ST6GALNAC6/ST6GALNAC4/B4GALNT1/HEXA	bta:497020/bta:407222/bta:404124/bta:520159/bta:504468	5
bta00350	Tyrosine metabolism	11/2364	37/9183	0.347165	0.64716	ENSBTAG00000012054/ENSBTAG00000007375/ENSBTAG00000011731/ENSBTAG00000004508/ENSBTAG00000013093/ENSBTAG00000003000/ENSBTAG00000016446/ENSBTAG00000026768/ENSBTAG00000055050/ENSBTAG00000005766/ENSBTAG00000006991	ALDH3B2/MIF/PNMT/DBH/ALDH3B1/TOMT/GOT1L1/TH/TPO/IL4I1/ADH6	bta:508879/bta:280858/bta:281413/bta:280758/bta:511469/bta:517795/bta:507913/bta:280707/bta:525013/bta:104968452/bta:510551	11
bta00565	Ether lipid metabolism	15/2364	52/9183	0.353444	0.650542	ENSBTAG00000005627/ENSBTAG00000000944/ENSBTAG00000004418/ENSBTAG00000014015/ENSBTAG00000015248/ENSBTAG00000021522/ENSBTAG00000039122/ENSBTAG00000000717/ENSBTAG00000006784/ENSBTAG00000019787/ENSBTAG00000032068/ENSBTAG00000014232/ENSBTAG00000011962/ENSBTAG00000019150/ENSBTAG00000050633	PAFAH1B2/LPCAT1/PLA2G2E/PLA2G6/PLA2G16/ENSBTAG00000021522/PLA2G5/PLPP2/PLA2G4B/PAFAH1B3/PLA2G4F/GAL3ST1/PLA2G3/PLD3/PLA2G2F	bta:282514/bta:788450/bta:506243/bta:535381/bta:506802/bta:613966/bta:614911/bta:504545/bta:505485/bta:282515/bta:522866/bta:101906447/bta:527631/bta:613932/bta:541294	15
bta03266	Virion - Herpesvirus	19/2364	67/9183	0.35554	0.650542	ENSBTAG00000068615/ENSBTAG00000066201/ENSBTAG00000067995/ENSBTAG00000015939/ENSBTAG00000067761/ENSBTAG00000077217/ENSBTAG00000053422/ENSBTAG00000058268/ENSBTAG00000077690/ENSBTAG00000078332/ENSBTAG00000055992/ENSBTAG00000076323/ENSBTAG00000059124/ENSBTAG00000062822/ENSBTAG00000069571/ENSBTAG00000075794/ENSBTAG00000068331/ENSBTAG00000001066/ENSBTAG00000061303	ENSBTAG00000068615/ENSBTAG00000066201/ENSBTAG00000067995/NECTIN1/ENSBTAG00000067761/ENSBTAG00000077217/ENSBTAG00000053422/ENSBTAG00000058268/ENSBTAG00000077690/ENSBTAG00000078332/ENSBTAG00000055992/ENSBTAG00000076323/ENSBTAG00000059124/ENSBTAG00000062822/ENSBTAG00000069571/ENSBTAG00000075794/ENSBTAG00000068331/PILRA/ENSBTAG00000061303	bta:505580/bta:505580/bta:505580/bta:533492/bta:505580/bta:505580/bta:505580/bta:505580/bta:505580/bta:505580/bta:505580/bta:505580/bta:505580/bta:505580/bta:505580/bta:505580/bta:617785/bta:100137734/bta:505580	19
bta04520	Adherens junction	41/2364	150/9183	0.356561	0.650542	ENSBTAG00000002880/ENSBTAG00000005557/ENSBTAG00000068615/ENSBTAG00000020294/ENSBTAG00000001700/ENSBTAG00000002066/ENSBTAG00000021798/ENSBTAG00000046555/ENSBTAG00000066201/ENSBTAG00000067995/ENSBTAG00000007118/ENSBTAG00000013784/ENSBTAG00000015939/ENSBTAG00000017877/ENSBTAG00000030690/ENSBTAG00000067761/ENSBTAG00000077217/ENSBTAG00000053422/ENSBTAG00000058268/ENSBTAG00000077690/ENSBTAG00000078332/…	SORBS1/AFDN/ENSBTAG00000068615/PTPN6/CDC42/MYL7/ERBB2/WAS/ENSBTAG00000066201/ENSBTAG00000067995/SMURF1/CSNK2A2/NECTIN1/NECTIN4/RADIL/ENSBTAG00000067761/ENSBTAG00000077217/ENSBTAG00000053422/ENSBTAG00000058268/ENSBTAG00000077690/ENSBTAG00000078332/CCM2/EGFR/PARD3/SNAI1/WASF2/CTNNA2/ENSBTAG00000055992/ENSBTAG00000076323/TCF7L1/ARVCF/CTNNA1/MYL2/BAIAP2/MYL11/ENSBTAG00000059124/ENSBTAG00000062822/ENS…	bta:504625/bta:504856/bta:505580/bta:512312/bta:532712/bta:508257/bta:505709/bta:107131173/bta:505580/bta:505580/bta:513902/bta:282420/bta:533492/bta:507718/bta:506708/bta:505580/bta:505580/bta:505580/bta:505580/bta:505580/bta:505580/bta:506450/bta:407217/bta:527964/bta:504492/bta:504482/bta:526848/bta:505580/bta:505580/bta:515303/bta:515187/bta:526848/bta:505519/bta:507837/bta:514106/bta:505580/…	41
bta05415	Diabetic cardiomyopathy	61/2364	226/9183	0.356565	0.650542	ENSBTAG00000019096/ENSBTAG00000061461/ENSBTAG00000017636/ENSBTAG00000008004/ENSBTAG00000009190/ENSBTAG00000012653/ENSBTAG00000015853/ENSBTAG00000016711/ENSBTAG00000020457/ENSBTAG00000027962/ENSBTAG00000030182/ENSBTAG00000052280/ENSBTAG00000061619/ENSBTAG00000001400/ENSBTAG00000009334/ENSBTAG00000009534/ENSBTAG00000013003/ENSBTAG00000016048/ENSBTAG00000018984/ENSBTAG00000019025/ENSBTAG00000027879/…	UQCRC1/ENSBTAG00000061461/AKT1/NCF2/SLC2A4/CAMK2B/SDHC/PPIF/TGFB1/ENSBTAG00000027962/MAPK11/NDUFA7/CYBA/AKT2/NDUFA5/NDUFB10/INS/CPT1B/PIK3CD/NDUFA11/MPC1/GAPDH/GFPT2/PIK3R2/NDUFA8/MAPK9/ATP5MC2/NCF4/CAMK2G/ATP2A3/CAMK2A/NDUFV3/COX3/ENSBTAG00000053121/PLCB3/PTPA/ATP5MC1/NDUFB9/PRKCA/PIK3R3/ATP2A1/NDUFS8/AGER/CPT2/COX4I2/NOS3/PLCB2/MAPK12/MAPK10/MMP9/NDUFC1/TNNI3/COX7A2L/ENSBTAG00000004920/UQCRH/IR…	bta:282393/bta:281640/bta:280991/bta:281346/bta:282359/bta:525416/bta:327696/bta:414346/bta:282089/bta:327696/bta:618906/bta:338063/bta:281111/bta:534923/bta:327714/bta:327701/bta:280829/bta:509459/bta:504531/bta:326346/bta:767977/bta:281181/bta:530101/bta:282308/bta:327710/bta:537631/bta:337887/bta:507859/bta:282162/bta:512313/bta:530719/bta:327717/bta:3283883/bta:444878/bta:515669/bta:514460/bt…	61
bta00030	Pentose phosphate pathway	9/2364	30/9183	0.36146	0.655983	ENSBTAG00000019703/ENSBTAG00000010658/ENSBTAG00000002683/ENSBTAG00000006396/ENSBTAG00000009733/ENSBTAG00000013099/ENSBTAG00000010336/ENSBTAG00000015358/ENSBTAG00000012927	PRPS1/PFKL/PFKP/GPI/FBP1/ALDOC/TALDO1/ALDOB/ALDOA	bta:781227/bta:508683/bta:507119/bta:280808/bta:513483/bta:504584/bta:513453/bta:515263/bta:509566	9
bta05140	Leishmaniasis	25/2364	90/9183	0.367126	0.659608	ENSBTAG00000035855/ENSBTAG00000046862/ENSBTAG00000057561/ENSBTAG00000062361/ENSBTAG00000013454/ENSBTAG00000020294/ENSBTAG00000008004/ENSBTAG00000019828/ENSBTAG00000020457/ENSBTAG00000030182/ENSBTAG00000061619/ENSBTAG00000017060/ENSBTAG00000002581/ENSBTAG00000007531/ENSBTAG00000016085/ENSBTAG00000006240/ENSBTAG00000006894/ENSBTAG00000019574/ENSBTAG00000019588/ENSBTAG00000001778/ENSBTAG00000025471/…	ENSBTAG00000035855/MARCKSL1/ENSBTAG00000057561/ENSBTAG00000062361/TAB2/PTPN6/NCF2/TAB1/TGFB1/MAPK11/CYBA/ITGB2/BOLA-DYA/NCF4/IRAK1/TLR4/NOS2/MAPK12/BOLA-DQB1/NFKBIB/TNF/ENSBTAG00000073706/ENSBTAG00000076876/BOLA-DRA/BOLA-DQA5	bta:282220/bta:539555/bta:282220/bta:282220/bta:540203/bta:512312/bta:281346/bta:519958/bta:282089/bta:618906/bta:281111/bta:281877/bta:282497/bta:507859/bta:533953/bta:281536/bta:282876/bta:512943/bta:539241/bta:525408/bta:280943/bta:524810/bta:524810/bta:506214/bta:282494	25
bta04141	Protein processing in endoplasmic reticulum	45/2364	166/9183	0.371137	0.659608	ENSBTAG00000026848/ENSBTAG00000010639/ENSBTAG00000000640/ENSBTAG00000006533/ENSBTAG00000021421/ENSBTAG00000005076/ENSBTAG00000007223/ENSBTAG00000013651/ENSBTAG00000015438/ENSBTAG00000015796/ENSBTAG00000016956/ENSBTAG00000003644/ENSBTAG00000003815/ENSBTAG00000005444/ENSBTAG00000010497/ENSBTAG00000016799/ENSBTAG00000019237/ENSBTAG00000022028/ENSBTAG00000046775/ENSBTAG00000053827/ENSBTAG00000000434/…	ENSBTAG00000026848/MAP2K7/SELENOS/NSFL1C/SSR4/SYVN1/FBXO2/DNAJB12/RRBP1/DNAJC5/GANAB/HSPBP1/EDEM2/UGGT1/TRAF2/ERN1/TXNDC5/DERL3/MAN1B1/ENSBTAG00000053827/CRYAB/RNF185/MAPK9/P4HB/UBE4B/BAK1/CALR/PRKN/BCL2/MAGT1/CAPN8/SEC61A1/UBXN6/UBXN1/SAR1A/SEC13/STUB1/MAPK10/LSM2/OS9/BAX/DNAJB1/SEC23B/YOD1/WFS1	bta:615427/bta:787278/bta:512276/bta:526612/bta:504438/bta:508358/bta:512589/bta:533603/bta:505941/bta:282216/bta:540155/bta:512757/bta:513253/bta:516332/bta:512355/bta:112442685/bta:615027/bta:614334/bta:107131137/bta:100336900/bta:281719/bta:524459/bta:537631/bta:281373/bta:520833/bta:514090/bta:281036/bta:530858/bta:281020/bta:100301169/bta:281662/bta:505064/bta:507936/bta:506676/bta:517171/bt…	45
bta04960	Aldosterone-regulated sodium reabsorption	10/2364	34/9183	0.373689	0.659608	ENSBTAG00000009828/ENSBTAG00000001246/ENSBTAG00000038523/ENSBTAG00000027182/ENSBTAG00000013003/ENSBTAG00000018984/ENSBTAG00000002350/ENSBTAG00000071891/ENSBTAG00000002979/ENSBTAG00000021308	FXYD2/ATP1A1/ATP1A4/NR3C2/INS/PIK3CD/PIK3R2/PRKCA/PIK3R3/IRS1	bta:281773/bta:282144/bta:537960/bta:537614/bta:280829/bta:504531/bta:282308/bta:282001/bta:286865/bta:538598	10
bta03265	Virion - Ebolavirus, Lyssavirus and Morbillivirus	4/2364	12/9183	0.374313	0.659608	ENSBTAG00000007927/ENSBTAG00000005397/ENSBTAG00000017877/ENSBTAG00000021842	SLAMF1/CD46/NECTIN4/FCGR2B	bta:281489/bta:280851/bta:507718/bta:282229	4
bta04512	ECM-receptor interaction	22/2364	79/9183	0.374873	0.659608	ENSBTAG00000013755/ENSBTAG00000003658/ENSBTAG00000016542/ENSBTAG00000000057/ENSBTAG00000003061/ENSBTAG00000055290/ENSBTAG00000013155/ENSBTAG00000011802/ENSBTAG00000001599/ENSBTAG00000008165/ENSBTAG00000017122/ENSBTAG00000014666/ENSBTAG00000002006/ENSBTAG00000005260/ENSBTAG00000015581/ENSBTAG00000017473/ENSBTAG00000018169/ENSBTAG00000019269/ENSBTAG00000022635/ENSBTAG00000011580/ENSBTAG00000011154/…	ITGB5/RELN/LAMB3/THBS3/LAMA5/ENSBTAG00000055290/COL2A1/COL6A1/SV2A/ITGA2B/HSPG2/GP9/THBS1/SPP1/COL9A3/LAMC3/ITGB4/COL6A2/LAMB2/DAG1/SDC1/COL9A2	bta:282564/bta:281450/bta:529939/bta:504323/bta:506751/bta:530599/bta:407142/bta:511422/bta:280936/bta:515011/bta:444872/bta:617668/bta:281530/bta:281499/bta:789493/bta:518914/bta:506995/bta:282194/bta:520167/bta:281439/bta:529759/bta:505942	22
bta04120	Ubiquitin mediated proteolysis	41/2364	151/9183	0.374996	0.659608	ENSBTAG00000026848/ENSBTAG00000035735/ENSBTAG00000009211/ENSBTAG00000014366/ENSBTAG00000021634/ENSBTAG00000004386/ENSBTAG00000000753/ENSBTAG00000002098/ENSBTAG00000005076/ENSBTAG00000007223/ENSBTAG00000012749/ENSBTAG00000015779/ENSBTAG00000018999/ENSBTAG00000020175/ENSBTAG00000032436/ENSBTAG00000047930/ENSBTAG00000002676/ENSBTAG00000007118/ENSBTAG00000008025/ENSBTAG00000012744/ENSBTAG00000016746/…	ENSBTAG00000026848/BIRC2/UBE2S/PRPF19/PIAS3/SOCS1/PIAS4/CDC34/SYVN1/FBXO2/CUL7/PML/MGRN1/UBE2K/UBC/UBE2E2/SAE1/SMURF1/UBE3C/UBE2M/UBE2C/PPIL2/ENSBTAG00000070341/VHL/ANAPC11/UBE4B/UBOX5/ENSBTAG00000051015/UBE2H/UBE3B/PRKN/AIRE/ENSBTAG00000074562/ANAPC15/UBA7/WWP2/UBE2Z/STUB1/FZR1/FANCL/UBA52	bta:615427/bta:539314/bta:617703/bta:513868/bta:535312/bta:518795/bta:534722/bta:616156/bta:508358/bta:512589/bta:504558/bta:100138545/bta:616130/bta:281225/bta:444874/bta:784326/bta:505512/bta:513902/bta:508513/bta:613343/bta:506962/bta:511467/bta:616156/bta:540957/bta:616275/bta:520833/bta:514445/bta:616275/bta:539313/bta:512750/bta:530858/bta:784775/bta:537885/bta:505356/bta:497204/bta:512457/…	41
bta04072	Phospholipase D signaling pathway	43/2364	159/9183	0.382114	0.665756	ENSBTAG00000017636/ENSBTAG00000013632/ENSBTAG00000017240/ENSBTAG00000047138/ENSBTAG00000001400/ENSBTAG00000004736/ENSBTAG00000009872/ENSBTAG00000013003/ENSBTAG00000013362/ENSBTAG00000016072/ENSBTAG00000018777/ENSBTAG00000018984/ENSBTAG00000020616/ENSBTAG00000045748/ENSBTAG00000048061/ENSBTAG00000002804/ENSBTAG00000004194/ENSBTAG00000007148/ENSBTAG00000011375/ENSBTAG00000002350/ENSBTAG00000005978/…	AKT1/GRM4/DGKQ/AVPR2/AKT2/GRB2/SPHK2/INS/DNM2/SHC2/ADCY5/PIK3CD/DGKD/RAF1/GRM5/PDGFRB/RALGDS/F2/SHC3/PIK3R2/PIK3R5/AVP/DNM1/EGFR/PLCG1/PLCB3/PIP5K1C/LPAR5/ADCY9/PRKCA/PLPP2/PLCG2/PIK3R3/TSC1/PLA2G4B/PLCB2/FCER1G/PLA2G4F/TSC1/ENSBTAG00000076469/ENSBTAG00000073706/ENSBTAG00000076876/GRM1	bta:280991/bta:790333/bta:518371/bta:281642/bta:534923/bta:535298/bta:533103/bta:280829/bta:511691/bta:533455/bta:505740/bta:504531/bta:513389/bta:521196/bta:100336861/bta:527165/bta:513723/bta:280685/bta:512696/bta:282308/bta:614838/bta:280728/bta:508794/bta:407217/bta:281987/bta:515669/bta:508819/bta:507598/bta:525482/bta:282001/bta:504545/bta:100337091/bta:286865/bta:533440/bta:505485/bta:5088…	43
bta01250	Biosynthesis of nucleotide sugars	11/2364	38/9183	0.384314	0.665756	ENSBTAG00000005614/ENSBTAG00000012058/ENSBTAG00000048054/ENSBTAG00000002215/ENSBTAG00000006396/ENSBTAG00000001440/ENSBTAG00000002559/ENSBTAG00000014964/ENSBTAG00000005002/ENSBTAG00000015807/ENSBTAG00000004009	UXS1/GMDS/UAP1L1/GFPT2/GPI/PMM2/MIOX/GALK1/GALE/GALT/PMM1	bta:534788/bta:617688/bta:100299558/bta:530101/bta:280808/bta:510978/bta:508591/bta:530855/bta:523154/bta:506997/bta:537070	11
bta05216	Thyroid cancer	11/2364	38/9183	0.384314	0.665756	ENSBTAG00000025462/ENSBTAG00000017514/ENSBTAG00000003060/ENSBTAG00000000428/ENSBTAG00000003033/ENSBTAG00000010111/ENSBTAG00000000570/ENSBTAG00000000602/ENSBTAG00000005373/ENSBTAG00000013340/ENSBTAG00000076398	GADD45B/CCND1/NTRK1/BAK1/GADD45G/TCF7L1/RET/RXRB/TPM1/BAX/ENSBTAG00000076398	bta:618405/bta:524530/bta:353111/bta:514090/bta:504939/bta:515303/bta:515924/bta:504943/bta:104970173/bta:280730/bta:104970173	11
bta04550	Signaling pathways regulating pluripotency of stem cells	35/2364	129/9183	0.391053	0.674026	ENSBTAG00000008695/ENSBTAG00000017636/ENSBTAG00000013555/ENSBTAG00000019336/ENSBTAG00000030182/ENSBTAG00000030425/ENSBTAG00000049058/ENSBTAG00000001400/ENSBTAG00000001668/ENSBTAG00000004736/ENSBTAG00000007164/ENSBTAG00000014636/ENSBTAG00000015364/ENSBTAG00000016169/ENSBTAG00000018984/ENSBTAG00000020267/ENSBTAG00000045748/ENSBTAG00000051083/ENSBTAG00000052989/ENSBTAG00000057245/ENSBTAG00000002335/…	TCF3/AKT1/ACVR1B/DVL3/MAPK11/ID3/INHBB/AKT2/WNT7A/GRB2/FGFR3/ZFHX3/WNT1/ID1/PIK3CD/WNT9A/RAF1/WNT4/FZD8/WNT5B/HAND1/PIK3R2/NEUROG1/FZD4/LIF/ID4/WNT2/FZD3/PIK3R3/AXIN1/MAPK12/ENSBTAG00000066562/DVL1/FZD5/ENSBTAG00000074600	bta:530616/bta:280991/bta:539315/bta:539203/bta:618906/bta:538690/bta:530430/bta:534923/bta:533782/bta:535298/bta:281769/bta:510844/bta:540662/bta:497011/bta:504531/bta:511308/bta:521196/bta:789600/bta:616913/bta:508008/bta:517952/bta:282308/bta:508548/bta:445416/bta:280840/bta:100848012/bta:493729/bta:445419/bta:286865/bta:504357/bta:512943/bta:101902430/bta:523325/bta:538536/bta:538536	35
bta05162	Measles	48/2364	179/9183	0.398358	0.683184	ENSBTAG00000007927/ENSBTAG00000073055/ENSBTAG00000076049/ENSBTAG00000077226/ENSBTAG00000078045/ENSBTAG00000013454/ENSBTAG00000017636/ENSBTAG00000005397/ENSBTAG00000001400/ENSBTAG00000012511/ENSBTAG00000013784/ENSBTAG00000017514/ENSBTAG00000018984/ENSBTAG00000002350/ENSBTAG00000004709/ENSBTAG00000013988/ENSBTAG00000016085/ENSBTAG00000030913/ENSBTAG00000073871/ENSBTAG00000000428/ENSBTAG00000019302/…	SLAMF1/ENSBTAG00000073055/ENSBTAG00000076049/ENSBTAG00000077226/ENSBTAG00000078045/TAB2/AKT1/CD46/AKT2/BAD/CSNK2A2/CCND1/PIK3CD/PIK3R2/MAPK9/BID/IRAK1/MX1/ENSBTAG00000073871/BAK1/BCL2/BBC3/TLR4/ENSBTAG00000027204/ENSBTAG00000034609/PIK3R3/STAT5B/IKBKE/TLR9/MAPK10/FCGR2B/LSM2/ENSBTAG00000071382/FADD/ENSBTAG00000074867/TRAV45-8/ENSBTAG00000076502/ENSBTAG00000076829/ENSBTAG00000077471/ENSBTAG0000007…	bta:281489/bta:100300510/bta:100300510/bta:100300510/bta:100300510/bta:540203/bta:280991/bta:280851/bta:534923/bta:615013/bta:282420/bta:524530/bta:504531/bta:282308/bta:537631/bta:510373/bta:533953/bta:280872/bta:509513/bta:514090/bta:281020/bta:782359/bta:281536/bta:100300510/bta:100300510/bta:286865/bta:282376/bta:533216/bta:282602/bta:537631/bta:282229/bta:540190/bta:100300850/bta:493720/bta:…	48
bta04922	Glucagon signaling pathway	27/2364	99/9183	0.400699	0.683781	ENSBTAG00000017636/ENSBTAG00000006646/ENSBTAG00000008195/ENSBTAG00000011437/ENSBTAG00000012653/ENSBTAG00000027416/ENSBTAG00000000013/ENSBTAG00000001400/ENSBTAG00000016048/ENSBTAG00000010658/ENSBTAG00000002683/ENSBTAG00000009733/ENSBTAG00000012667/ENSBTAG00000016005/ENSBTAG00000020087/ENSBTAG00000056084/ENSBTAG00000058395/ENSBTAG00000013492/ENSBTAG00000020455/ENSBTAG00000010215/ENSBTAG00000015802/…	AKT1/PRMT1/PHKG1/SIK1/CAMK2B/ENSBTAG00000027416/PRKAA1/AKT2/CPT1B/PFKL/PFKP/FBP1/CAMK2G/PPP3CA/CAMK2A/PLCB3/ENSBTAG00000058395/PRKAG3/ITPR1/CREB3L3/CREB3L2/PLCB2/PCK1/CPT1C/PYGB/PYGL/PGAM2	bta:280991/bta:520388/bta:540682/bta:100337254/bta:525416/bta:104973792/bta:540404/bta:534923/bta:509459/bta:508683/bta:507119/bta:513483/bta:282162/bta:286852/bta:530719/bta:515669/bta:104973792/bta:511961/bta:317697/bta:513010/bta:785086/bta:508888/bta:282855/bta:513710/bta:505560/bta:505472/bta:515067	27
bta04620	Toll-like receptor signaling pathway	29/2364	107/9183	0.409435	0.695229	ENSBTAG00000010639/ENSBTAG00000013454/ENSBTAG00000017636/ENSBTAG00000019828/ENSBTAG00000030182/ENSBTAG00000001400/ENSBTAG00000008237/ENSBTAG00000018984/ENSBTAG00000002350/ENSBTAG00000004709/ENSBTAG00000016085/ENSBTAG00000066072/ENSBTAG00000006240/ENSBTAG00000019966/ENSBTAG00000002979/ENSBTAG00000003289/ENSBTAG00000004989/ENSBTAG00000005260/ENSBTAG00000010408/ENSBTAG00000018198/ENSBTAG00000019574/…	MAP2K7/TAB2/AKT1/TAB1/MAPK11/AKT2/TOLLIP/PIK3CD/PIK3R2/MAPK9/IRAK1/CCL5/TLR4/TICAM1/PIK3R3/ENSBTAG00000003289/IRF5/SPP1/IKBKE/TLR9/MAPK12/MAPK10/CD40/ENSBTAG00000025250/FADD/IRF9/MAP2K3/TNF/IRF7	bta:787278/bta:540203/bta:280991/bta:519958/bta:618906/bta:534923/bta:539480/bta:504531/bta:282308/bta:537631/bta:533953/bta:327712/bta:281536/bta:510427/bta:286865/bta:616364/bta:615340/bta:281499/bta:533216/bta:282602/bta:512943/bta:537631/bta:286849/bta:616364/bta:493720/bta:509855/bta:516039/bta:280943/bta:100125591	29
bta04964	Proximal tubule bicarbonate reclamation	6/2364	20/9183	0.412999	0.697826	ENSBTAG00000009828/ENSBTAG00000001246/ENSBTAG00000038523/ENSBTAG00000004629/ENSBTAG00000001936/ENSBTAG00000055145	FXYD2/ATP1A1/ATP1A4/SLC9A3/PCK1/SLC25A10	bta:281773/bta:282144/bta:537960/bta:407112/bta:282855/bta:100848134	6
bta04914	Progesterone-mediated oocyte maturation	25/2364	92/9183	0.415365	0.698383	ENSBTAG00000071856/ENSBTAG00000017636/ENSBTAG00000009586/ENSBTAG00000017457/ENSBTAG00000030182/ENSBTAG00000019145/ENSBTAG00000001400/ENSBTAG00000002714/ENSBTAG00000013003/ENSBTAG00000018777/ENSBTAG00000018984/ENSBTAG00000021741/ENSBTAG00000045748/ENSBTAG00000001937/ENSBTAG00000002350/ENSBTAG00000004709/ENSBTAG00000051015/ENSBTAG00000002474/ENSBTAG00000016629/ENSBTAG00000002979/ENSBTAG00000002999/…	ENSBTAG00000071856/AKT1/CDC25A/STK10/MAPK11/MOS/AKT2/GNAI1/INS/ADCY5/PIK3CD/RPS6KA2/RAF1/ANAPC11/PIK3R2/MAPK9/ENSBTAG00000051015/MAD1L1/ADCY9/PIK3R3/ANAPC15/MAPK12/MAPK10/GNAI2/FZR1	bta:514777/bta:280991/bta:520188/bta:526376/bta:618906/bta:444869/bta:534923/bta:281790/bta:280829/bta:505740/bta:504531/bta:517953/bta:521196/bta:616275/bta:282308/bta:537631/bta:616275/bta:517837/bta:525482/bta:286865/bta:505356/bta:512943/bta:537631/bta:281791/bta:530333	25
bta04145	Phagosome	49/2364	184/9183	0.418571	0.700342	ENSBTAG00000054761/ENSBTAG00000013755/ENSBTAG00000014603/ENSBTAG00000000057/ENSBTAG00000000458/ENSBTAG00000002023/ENSBTAG00000006982/ENSBTAG00000008004/ENSBTAG00000015739/ENSBTAG00000061619/ENSBTAG00000003038/ENSBTAG00000010620/ENSBTAG00000017060/ENSBTAG00000059589/ENSBTAG00000064863/ENSBTAG00000002581/ENSBTAG00000007531/ENSBTAG00000018646/ENSBTAG00000046421/ENSBTAG00000048485/ENSBTAG00000054330/…	MBL1/ITGB5/VAMP1/THBS3/DYNC1LI2/NOS1/RAB5C/NCF2/MRC2/CYBA/TAP2/ATP6V1B1/ITGB2/ENSBTAG00000059589/ENSBTAG00000064863/BOLA-DYA/NCF4/ATP6V1B2/SFTPD/TUBB2A/TUBB2B/ENSBTAG00000055529/CALR/TLR4/ANKRD16/CL46/THBS1/SEC61A1/ENSBTAG00000005182/CORO1A/LAMP1/DYNC1H1/STX7/M6PR/MARCO/TUBA8/BOLA-DQB1/FCGR2B/TUBA3E/ENSBTAG00000038258/RILP/ENSBTAG00000074670/ENSBTAG00000078352/ATP6V0B/ENSBTAG00000073706/ENSBTAG00…	bta:497014/bta:282564/bta:505379/bta:504323/bta:519789/bta:536132/bta:613749/bta:281346/bta:529049/bta:281111/bta:281586/bta:338059/bta:281877/bta:614775/bta:550622/bta:282497/bta:507859/bta:338082/bta:282072/bta:100295973/bta:281555/bta:614775/bta:281036/bta:281536/bta:282657/bta:415114/bta:281530/bta:505064/bta:407173/bta:282196/bta:281897/bta:537748/bta:507031/bta:281291/bta:505632/bta:768036/…	49
bta04932	Non-alcoholic fatty liver disease	47/2364	177/9183	0.430418	0.716667	ENSBTAG00000019096/ENSBTAG00000009727/ENSBTAG00000017636/ENSBTAG00000001700/ENSBTAG00000004114/ENSBTAG00000009153/ENSBTAG00000015853/ENSBTAG00000020457/ENSBTAG00000027962/ENSBTAG00000030182/ENSBTAG00000052280/ENSBTAG00000065802/ENSBTAG00000000013/ENSBTAG00000001400/ENSBTAG00000009334/ENSBTAG00000009534/ENSBTAG00000010497/ENSBTAG00000013003/ENSBTAG00000016799/ENSBTAG00000018984/ENSBTAG00000019025/…	UQCRC1/ADIPOR1/AKT1/CDC42/MAP3K11/MLXIPL/SDHC/TGFB1/ENSBTAG00000027962/MAPK11/NDUFA7/CEBPA/PRKAA1/AKT2/NDUFA5/NDUFB10/TRAF2/INS/ERN1/PIK3CD/NDUFA11/BCL2L11/PIK3R2/NDUFA8/MAPK9/BID/NDUFV3/COX3/ENSBTAG00000053121/PRKAG3/NDUFB9/PIK3R3/NDUFS8/COX4I2/MAPK12/MAPK10/NDUFC1/TNF/COX7A2L/ENSBTAG00000004920/UQCRH/IRS2/BAX/IRS1/SDHA/COX8A/ENSBTAG00000074847	bta:282393/bta:407235/bta:280991/bta:532712/bta:514210/bta:788534/bta:327696/bta:282089/bta:327696/bta:618906/bta:338063/bta:281677/bta:540404/bta:534923/bta:327714/bta:327701/bta:512355/bta:280829/bta:112442685/bta:504531/bta:326346/bta:507390/bta:282308/bta:327710/bta:537631/bta:510373/bta:327717/bta:3283883/bta:444878/bta:511961/bta:327660/bta:286865/bta:287027/bta:618339/bta:512943/bta:537631…	47
bta05230	Central carbon metabolism in cancer	18/2364	66/9183	0.434098	0.719302	ENSBTAG00000017636/ENSBTAG00000020527/ENSBTAG00000021798/ENSBTAG00000001400/ENSBTAG00000007164/ENSBTAG00000018984/ENSBTAG00000045748/ENSBTAG00000002804/ENSBTAG00000010658/ENSBTAG00000002350/ENSBTAG00000002683/ENSBTAG00000003060/ENSBTAG00000011628/ENSBTAG00000000570/ENSBTAG00000002979/ENSBTAG00000014093/ENSBTAG00000017461/ENSBTAG00000014547	AKT1/IDH1/ERBB2/AKT2/FGFR3/PIK3CD/RAF1/PDGFRB/PFKL/PIK3R2/PFKP/NTRK1/EGFR/RET/PIK3R3/IDH2/SLC16A3/PGAM2	bta:280991/bta:281235/bta:505709/bta:534923/bta:281769/bta:504531/bta:521196/bta:527165/bta:508683/bta:282308/bta:507119/bta:353111/bta:407217/bta:515924/bta:286865/bta:327669/bta:510085/bta:515067	18
bta00533	Glycosaminoglycan biosynthesis - keratan sulfate	4/2364	13/9183	0.440687	0.726709	ENSBTAG00000017656/ENSBTAG00000021897/ENSBTAG00000001359/ENSBTAG00000011584	ST3GAL3/B4GALT3/B3GNT7/CHST2	bta:444859/bta:515771/bta:538799/bta:615978	4
bta00980	Metabolism of xenobiotics by cytochrome P450	16/2364	59/9183	0.453533	0.744315	ENSBTAG00000069637/ENSBTAG00000012054/ENSBTAG00000062982/ENSBTAG00000018688/ENSBTAG00000023384/ENSBTAG00000030629/ENSBTAG00000013093/ENSBTAG00000075982/ENSBTAG00000006546/ENSBTAG00000040298/ENSBTAG00000037673/ENSBTAG00000040290/ENSBTAG00000000140/ENSBTAG00000000170/ENSBTAG00000006991/ENSBTAG00000076655	ENSBTAG00000069637/ALDH3B2/ENSBTAG00000062982/CBR3/CBR1/MGC127133/ALDH3B1/ENSBTAG00000075982/GSTA2/GSTT1/GSTM5/GSTO2/EPHX1/GSTT4/ADH6/ENSBTAG00000076655	bta:615537/bta:508879/bta:511743/bta:516036/bta:515946/bta:510180/bta:511469/bta:517724/bta:281805/bta:517724/bta:783879/bta:613905/bta:535293/bta:506093/bta:510551/bta:788425	16
bta04622	RIG-I-like receptor signaling pathway	23/2364	86/9183	0.456629	0.745828	ENSBTAG00000016988/ENSBTAG00000011280/ENSBTAG00000030182/ENSBTAG00000034294/ENSBTAG00000039675/ENSBTAG00000047698/ENSBTAG00000072277/ENSBTAG00000078876/ENSBTAG00000010497/ENSBTAG00000026645/ENSBTAG00000018201/ENSBTAG00000004709/ENSBTAG00000046580/ENSBTAG00000076343/ENSBTAG00000002296/ENSBTAG00000009948/ENSBTAG00000010408/ENSBTAG00000019574/ENSBTAG00000020048/ENSBTAG00000073119/ENSBTAG00000001778/…	PIN1/TBKBP1/MAPK11/ENSBTAG00000034294/IFNW1/IFN-TAU/IFNW1/IFN-tau-c1/TRAF2/ENSBTAG00000026645/TKFC/MAPK9/DHX58/ENSBTAG00000076343/STING1/TRIM25/IKBKE/MAPK12/MAPK10/FADD/NFKBIB/TNF/IRF7	bta:535470/bta:785603/bta:618906/bta:515485/bta:781948/bta:509166/bta:781778/bta:528513/bta:512355/bta:526787/bta:512373/bta:537631/bta:508378/bta:781948/bta:533661/bta:510923/bta:533216/bta:512943/bta:537631/bta:493720/bta:525408/bta:280943/bta:100125591	23
bta04720	Long-term potentiation	18/2364	67/9183	0.462956	0.752578	ENSBTAG00000012653/ENSBTAG00000027416/ENSBTAG00000021741/ENSBTAG00000040042/ENSBTAG00000045748/ENSBTAG00000048061/ENSBTAG00000012667/ENSBTAG00000016005/ENSBTAG00000020087/ENSBTAG00000047202/ENSBTAG00000056084/ENSBTAG00000058395/ENSBTAG00000071891/ENSBTAG00000020455/ENSBTAG00000010660/ENSBTAG00000019079/ENSBTAG00000035662/ENSBTAG00000044181	CAMK2B/ENSBTAG00000027416/RPS6KA2/GRIN2C/RAF1/GRM5/CAMK2G/PPP3CA/CAMK2A/GRIN1/PLCB3/ENSBTAG00000058395/PRKCA/ITPR1/CACNA1C/PLCB2/CAMK4/GRM1	bta:525416/bta:104973792/bta:517953/bta:535158/bta:521196/bta:100336861/bta:282162/bta:286852/bta:530719/bta:100336579/bta:515669/bta:104973792/bta:282001/bta:317697/bta:408015/bta:508888/bta:100337083/bta:540485	18
bta00500	Starch and sucrose metabolism	8/2364	29/9183	0.48028	0.776197	ENSBTAG00000016021/ENSBTAG00000070524/ENSBTAG00000075072/ENSBTAG00000013341/ENSBTAG00000006396/ENSBTAG00000016202/ENSBTAG00000004625/ENSBTAG00000011494	GAA/ENSBTAG00000070524/ENSBTAG00000075072/GYG2/GPI/TREH/PYGB/PYGL	bta:280798/bta:505258/bta:522889/bta:505258/bta:280808/bta:522889/bta:505560/bta:505472	8
bta04540	Gap junction	23/2364	87/9183	0.482012	0.776197	ENSBTAG00000002714/ENSBTAG00000004736/ENSBTAG00000018777/ENSBTAG00000045748/ENSBTAG00000048061/ENSBTAG00000002804/ENSBTAG00000011628/ENSBTAG00000048485/ENSBTAG00000054330/ENSBTAG00000056084/ENSBTAG00000016629/ENSBTAG00000071891/ENSBTAG00000020455/ENSBTAG00000012181/ENSBTAG00000018530/ENSBTAG00000019079/ENSBTAG00000020645/ENSBTAG00000030979/ENSBTAG00000038258/ENSBTAG00000008938/ENSBTAG00000001242/…	GNAI1/GRB2/ADCY5/RAF1/GRM5/PDGFRB/EGFR/TUBB2A/TUBB2B/PLCB3/ADCY9/PRKCA/ITPR1/GNA11/TUBA8/PLCB2/GNAI2/TUBA3E/ENSBTAG00000038258/SRC/ADRB1/GJD2/GRM1	bta:281790/bta:535298/bta:505740/bta:521196/bta:100336861/bta:527165/bta:407217/bta:100295973/bta:281555/bta:515669/bta:525482/bta:282001/bta:317697/bta:281788/bta:768036/bta:508888/bta:281791/bta:534900/bta:534900/bta:535742/bta:281604/bta:282577/bta:540485	23
bta04136	Autophagy - other	9/2364	33/9183	0.486253	0.779072	ENSBTAG00000000510/ENSBTAG00000012049/ENSBTAG00000016750/ENSBTAG00000039556/ENSBTAG00000007058/ENSBTAG00000020608/ENSBTAG00000011765/ENSBTAG00000015401/ENSBTAG00000017325	ATG101/WIPI2/PTBP3/WIPI1/ATG2A/ATG9A/GABARAPL1/ATG4B/ATG13	bta:513049/bta:512685/bta:534155/bta:528410/bta:529808/bta:540482/bta:338472/bta:408002/bta:507340	9
bta00230	Purine metabolism	33/2364	126/9183	0.48834	0.779072	ENSBTAG00000015743/ENSBTAG00000004337/ENSBTAG00000012032/ENSBTAG00000021359/ENSBTAG00000030246/ENSBTAG00000031509/ENSBTAG00000060755/ENSBTAG00000014775/ENSBTAG00000017605/ENSBTAG00000018777/ENSBTAG00000019703/ENSBTAG00000000296/ENSBTAG00000002715/ENSBTAG00000005280/ENSBTAG00000048125/ENSBTAG00000016590/ENSBTAG00000030820/ENSBTAG00000016629/ENSBTAG00000006234/ENSBTAG00000008419/ENSBTAG00000011702/…	GMPR/PDE1B/PDE4A/ENSBTAG00000021359/ENTPD8/PFAS/ENSBTAG00000060755/GUK1/AK2/ADCY5/PRPS1/IMPDH1/GMPR2/ADA/ENTPD2/NME4/NT5M/ADCY9/NPR1/PDE2A/ENTPD3/PAPSS1/AMPD2/NTPCR/ADA2/PDE6B/ADSS1/AK6/GUCY2D/CANT1/NT5C/HDDC3/PDE10A	bta:533000/bta:281970/bta:512222/bta:531747/bta:515532/bta:520318/bta:506087/bta:281217/bta:280716/bta:505740/bta:781227/bta:504305/bta:515837/bta:280712/bta:100126045/bta:789324/bta:616992/bta:525482/bta:533048/bta:281971/bta:506087/bta:504439/bta:514185/bta:521103/bta:617805/bta:281974/bta:784089/bta:102216273/bta:282245/bta:518086/bta:532399/bta:613382/bta:506061	33
bta05163	Human cytomegalovirus infection	57/2364	220/9183	0.503603	0.794195	ENSBTAG00000019404/ENSBTAG00000017636/ENSBTAG00000006366/ENSBTAG00000012002/ENSBTAG00000016043/ENSBTAG00000030182/ENSBTAG00000027416/ENSBTAG00000000820/ENSBTAG00000001400/ENSBTAG00000002714/ENSBTAG00000003038/ENSBTAG00000003971/ENSBTAG00000004736/ENSBTAG00000009175/ENSBTAG00000010497/ENSBTAG00000017514/ENSBTAG00000018777/ENSBTAG00000018984/ENSBTAG00000045748/ENSBTAG00000000656/ENSBTAG00000002350/…	IL10RB/AKT1/NFATC4/BCAR1/GNB3/MAPK11/ENSBTAG00000027416/GNG11/AKT2/GNAI1/TAP2/E2F1/GRB2/RPS6KB2/TRAF2/CCND1/ADCY5/PIK3CD/RAF1/NFATC1/PIK3R2/IL1R1/EGFR/BID/E2F2/PPP3CA/RPS6KB1/PLCB3/ENSBTAG00000058395/CCL5/CCR5/BAK1/ARHGEF11/CALR/PTGER3/STING1/ADCY9/PRKCA/ITPR1/PIK3R3/ENSBTAG00000003289/ENSBTAG00000005182/TSC1/VEGFA/CREB3L3/GNA11/CREB3L2/ARHGEF1/PLCB2/MAPK12/GNAI2/ENSBTAG00000025250/TSC1/FADD/SRC/…	bta:767864/bta:280991/bta:788119/bta:527550/bta:513340/bta:618906/bta:104973792/bta:511812/bta:534923/bta:281790/bta:281586/bta:535369/bta:535298/bta:506083/bta:512355/bta:524530/bta:505740/bta:504531/bta:521196/bta:511224/bta:282308/bta:515640/bta:407217/bta:510373/bta:617024/bta:286852/bta:404181/bta:515669/bta:104973792/bta:327712/bta:497017/bta:514090/bta:511220/bta:281036/bta:282330/bta:5336…	57
bta00330	Arginine and proline metabolism	13/2364	49/9183	0.50432	0.794195	ENSBTAG00000002023/ENSBTAG00000020548/ENSBTAG00000016810/ENSBTAG00000047676/ENSBTAG00000006579/ENSBTAG00000005304/ENSBTAG00000005989/ENSBTAG00000006894/ENSBTAG00000016446/ENSBTAG00000017680/ENSBTAG00000018382/ENSBTAG00000035998/ENSBTAG00000021428	NOS1/AZIN2/PYCR3/PRODH/P4HA3/SRM/LAP3/NOS2/GOT1L1/NOS3/SMS/CKB/CNDP1	bta:536132/bta:506961/bta:512526/bta:505094/bta:414348/bta:505916/bta:781648/bta:282876/bta:507913/bta:287024/bta:615950/bta:516210/bta:614200	13
bta00450	Selenocompound metabolism	4/2364	14/9183	0.504765	0.794195	ENSBTAG00000017826/ENSBTAG00000011795/ENSBTAG00000012961/ENSBTAG00000043581	SCLY/TXNRD3/PAPSS1/TXNRD2	bta:790815/bta:319097/bta:504439/bta:282389	4
bta05417	Lipid and atherosclerosis	59/2364	228/9183	0.507188	0.794363	ENSBTAG00000010639/ENSBTAG00000007307/ENSBTAG00000013454/ENSBTAG00000017636/ENSBTAG00000001700/ENSBTAG00000008004/ENSBTAG00000012653/ENSBTAG00000019828/ENSBTAG00000020755/ENSBTAG00000030182/ENSBTAG00000061619/ENSBTAG00000027416/ENSBTAG00000001400/ENSBTAG00000010497/ENSBTAG00000012511/ENSBTAG00000016799/ENSBTAG00000018984/ENSBTAG00000020535/ENSBTAG00000000656/ENSBTAG00000002350/ENSBTAG00000004709/…	MAP2K7/SELE/TAB2/AKT1/CDC42/NCF2/CAMK2B/TAB1/SELP/MAPK11/CYBA/ENSBTAG00000027416/AKT2/TRAF2/BAD/ERN1/PIK3CD/PYCARD/NFATC1/PIK3R2/MAPK9/NCF4/MIB2/HSPD1/CAMK2G/BID/PPP3CA/IRAK1/PLCG1/CAMK2A/PLCB3/ENSBTAG00000058395/CCL5/BCL2/TLR4/TICAM1/PRKCA/ENSBTAG00000074765/ITPR1/RXRB/PIK3R3/ENSBTAG00000003289/IKBKE/AGER/NOS3/ARHGEF1/PLCB2/MAPK12/MAPK10/MMP9/CD40/ENSBTAG00000025250/LSM2/ENSBTAG00000049560/SRC/M…	bta:787278/bta:281484/bta:540203/bta:280991/bta:532712/bta:281346/bta:525416/bta:519958/bta:281486/bta:618906/bta:281111/bta:104973792/bta:534923/bta:512355/bta:615013/bta:112442685/bta:504531/bta:282846/bta:511224/bta:282308/bta:537631/bta:507859/bta:538270/bta:511913/bta:282162/bta:510373/bta:286852/bta:533953/bta:281987/bta:530719/bta:515669/bta:104973792/bta:327712/bta:281020/bta:281536/bta:5…	59
bta04621	NOD-like receptor signaling pathway	45/2364	174/9183	0.515022	0.800341	ENSBTAG00000035735/ENSBTAG00000013454/ENSBTAG00000012462/ENSBTAG00000019828/ENSBTAG00000030182/ENSBTAG00000061619/ENSBTAG00000006572/ENSBTAG00000010497/ENSBTAG00000020535/ENSBTAG00000004709/ENSBTAG00000012442/ENSBTAG00000013356/ENSBTAG00000021144/ENSBTAG00000021474/ENSBTAG00000024852/ENSBTAG00000038235/ENSBTAG00000039879/ENSBTAG00000056084/ENSBTAG00000066072/ENSBTAG00000068256/ENSBTAG00000000014/…	BIRC2/TAB2/MAP1LC3C/TAB1/MAPK11/CYBA/CARD9/TRAF2/PYCARD/MAPK9/CTSB/CAMP/PSTPIP1/GSDMD/CATHL2/NOD1/ENSBTAG00000039879/PLCB3/CCL5/CATHL3/TXN2/BCL2/STING1/TRPV2/TLR4/TICAM1/ITPR1/RNF31/IKBKE/PKN1/PLCB2/MAPK12/MAPK10/FADD/NFKBIB/IRF9/RIPK3/TNF/GABARAPL1/CATHL5/IRF7/CATHL6/CATHL4/ENSBTAG00000069338/MAP1LC3A	bta:539314/bta:540203/bta:507432/bta:519958/bta:618906/bta:281111/bta:768054/bta:512355/bta:282846/bta:537631/bta:281105/bta:317650/bta:513924/bta:513939/bta:282165/bta:781426/bta:281037/bta:515669/bta:327712/bta:281037/bta:281557/bta:281020/bta:533661/bta:507664/bta:281536/bta:510427/bta:317697/bta:509856/bta:533216/bta:509080/bta:508888/bta:512943/bta:537631/bta:493720/bta:525408/bta:509855/bta…	45
bta00040	Pentose and glucuronate interconversions	6/2364	22/9183	0.515672	0.800341	ENSBTAG00000051698/ENSBTAG00000062982/ENSBTAG00000011726/ENSBTAG00000055208/ENSBTAG00000000497/ENSBTAG00000011278	DCXR/ENSBTAG00000062982/CRYL1/ENSBTAG00000055208/AKR1A1/XYLB	bta:526937/bta:511743/bta:281725/bta:317748/bta:618607/bta:515146	6
bta05016	Huntington disease	85/2364	330/9183	0.519306	0.802352	ENSBTAG00000011849/ENSBTAG00000019096/ENSBTAG00000061461/ENSBTAG00000010639/ENSBTAG00000012726/ENSBTAG00000017618/ENSBTAG00000004282/ENSBTAG00000008134/ENSBTAG00000010584/ENSBTAG00000015853/ENSBTAG00000016523/ENSBTAG00000016711/ENSBTAG00000020776/ENSBTAG00000027962/ENSBTAG00000052280/ENSBTAG00000077090/ENSBTAG00000077200/ENSBTAG00000000510/ENSBTAG00000005127/ENSBTAG00000009334/ENSBTAG00000009534/…	HDAC2/UQCRC1/ENSBTAG00000061461/MAP2K7/PSMB5/MAP3K10/AMBRA1/BDNF/AP2S1/SDHC/DNAH10/PPIF/POLR2E/ENSBTAG00000027962/NDUFA7/PSMD13/ENSBTAG00000077200/ATG101/PSMA7/NDUFA5/NDUFB10/TRAF2/WIPI2/ERN1/SOD1/NDUFA11/PSMD3/PSMD8/GPX3/GRM5/DNAH2/DLG4/NDUFA8/MAPK9/ATP5MC2/TBPL2/KLC2/AP2B1/NDUFV3/DNAH9/WIPI1/COX3/GRIN1/TUBB2A/DNAL4/ENSBTAG00000053121/TUBB2B/PLCB3/ATP5MC1/AP2A1/NDUFB9/ENSBTAG00000027412/BBC3/TGM…	bta:407223/bta:282393/bta:281640/bta:787278/bta:534640/bta:781037/bta:517263/bta:617701/bta:536553/bta:327696/bta:100847550/bta:414346/bta:512971/bta:327696/bta:338063/bta:513525/bta:534640/bta:513049/bta:505050/bta:327714/bta:327701/bta:512355/bta:512685/bta:112442685/bta:281495/bta:326346/bta:504937/bta:512891/bta:281210/bta:100336861/bta:789044/bta:100137840/bta:327710/bta:537631/bta:337887/bt…	85
bta00052	Galactose metabolism	8/2364	30/9183	0.523487	0.805185	ENSBTAG00000016021/ENSBTAG00000010658/ENSBTAG00000002683/ENSBTAG00000055208/ENSBTAG00000014964/ENSBTAG00000005002/ENSBTAG00000015807/ENSBTAG00000015170	GAA/PFKL/PFKP/ENSBTAG00000055208/GALK1/GALE/GALT/LCT	bta:280798/bta:508683/bta:507119/bta:317748/bta:530855/bta:523154/bta:506997/bta:514332	8
bta04710	Circadian rhythm	9/2364	34/9183	0.526776	0.805312	ENSBTAG00000026848/ENSBTAG00000065834/ENSBTAG00000000013/ENSBTAG00000006754/ENSBTAG00000076989/ENSBTAG00000013492/ENSBTAG00000012178/ENSBTAG00000047582/ENSBTAG00000003889	ENSBTAG00000026848/NFIL3/PRKAA1/DBP/ENSBTAG00000076989/PRKAG3/NR1D1/CSNK1E/PER1	bta:615427/bta:506097/bta:540404/bta:503577/bta:614154/bta:511961/bta:768225/bta:768234/bta:516318	9
bta05020	Prion disease	74/2364	288/9183	0.530828	0.805312	ENSBTAG00000019096/ENSBTAG00000061461/ENSBTAG00000012726/ENSBTAG00000008004/ENSBTAG00000015853/ENSBTAG00000016711/ENSBTAG00000027962/ENSBTAG00000030182/ENSBTAG00000052280/ENSBTAG00000061619/ENSBTAG00000061888/ENSBTAG00000077090/ENSBTAG00000077200/ENSBTAG00000005127/ENSBTAG00000009334/ENSBTAG00000009534/ENSBTAG00000011196/ENSBTAG00000012511/ENSBTAG00000013784/ENSBTAG00000018854/ENSBTAG00000018984/…	UQCRC1/ENSBTAG00000061461/PSMB5/NCF2/SDHC/PPIF/ENSBTAG00000027962/MAPK11/NDUFA7/CYBA/ENSBTAG00000061888/PSMD13/ENSBTAG00000077200/PSMA7/NDUFA5/NDUFB10/C1QB/BAD/CSNK2A2/SOD1/PIK3CD/NDUFA11/PSMD3/CAV3/PSMD8/GRIN2C/PIK3R2/NDUFA8/MAPK9/ATP5MC2/NCF4/PPP3CA/KLC2/NDUFV3/COX3/GRIN1/TUBB2A/ENSBTAG00000053121/TUBB2B/CCL5/ATP5MC1/NDUFB9/ENSBTAG00000027412/ITPR1/PIK3R3/PSMC1/C1QA/CREB3L3/CACNA1C/NDUFS8/CREB3…	bta:282393/bta:281640/bta:534640/bta:281346/bta:327696/bta:414346/bta:327696/bta:618906/bta:338063/bta:281111/bta:767866/bta:513525/bta:534640/bta:505050/bta:327714/bta:327701/bta:509968/bta:615013/bta:282420/bta:281495/bta:504531/bta:326346/bta:504937/bta:615310/bta:512891/bta:535158/bta:282308/bta:327710/bta:537631/bta:337887/bta:507859/bta:286852/bta:518136/bta:327717/bta:3283883/bta:100336579…	74
bta04810	Regulation of actin cytoskeleton	57/2364	222/9183	0.535491	0.805312	ENSBTAG00000008059/ENSBTAG00000013755/ENSBTAG00000010662/ENSBTAG00000013958/ENSBTAG00000017636/ENSBTAG00000001700/ENSBTAG00000002066/ENSBTAG00000003942/ENSBTAG00000012002/ENSBTAG00000012779/ENSBTAG00000015988/ENSBTAG00000020726/ENSBTAG00000019145/ENSBTAG00000001400/ENSBTAG00000007164/ENSBTAG00000007964/ENSBTAG00000011150/ENSBTAG00000011772/ENSBTAG00000013003/ENSBTAG00000017060/ENSBTAG00000018984/…	CHRM3/ITGB5/LIMK2/PAK4/AKT1/CDC42/MYL7/PIP4K2C/BCAR1/CYRIA/MYH11/ARHGEF7/MOS/AKT2/FGFR3/ARPC4/PFN2/PPP1R12B/INS/ITGB2/PIK3CD/RGCC/LIMK1/RAF1/PDGFRB/F2/PIK3R2/ARPC3/ITGA2B/EGFR/GIT1/ARHGAP35/PIP5K1C/LPAR5/WASF2/ARPC5/PIK3R3/FGD3/FGF21/MYLK2/P2RX5/ITGB4/MYL2/ARHGEF1/BAIAP2/NCKAP1L/MYL11/CHRM4/ENSBTAG00000052909/FGF5/FGF9/SRC/PAK1/MYLK4/FGF19/CFL1/ACTR3B	bta:281685/bta:282564/bta:513539/bta:539742/bta:280991/bta:532712/bta:508257/bta:540005/bta:527550/bta:504763/bta:530050/bta:524352/bta:444869/bta:534923/bta:281769/bta:539459/bta:539034/bta:107131237/bta:280829/bta:281877/bta:504531/bta:614348/bta:535225/bta:521196/bta:527165/bta:280685/bta:282308/bta:506596/bta:515011/bta:407217/bta:515088/bta:540310/bta:508819/bta:507598/bta:504482/bta:614345/…	57
bta05215	Prostate cancer	25/2364	97/9183	0.536429	0.805312	ENSBTAG00000017636/ENSBTAG00000021798/ENSBTAG00000001244/ENSBTAG00000001400/ENSBTAG00000003971/ENSBTAG00000004736/ENSBTAG00000012511/ENSBTAG00000013003/ENSBTAG00000017514/ENSBTAG00000018984/ENSBTAG00000045748/ENSBTAG00000002804/ENSBTAG00000002350/ENSBTAG00000011628/ENSBTAG00000012615/ENSBTAG00000014400/ENSBTAG00000019302/ENSBTAG00000004086/ENSBTAG00000010111/ENSBTAG00000000783/ENSBTAG00000002979/…	AKT1/ERBB2/PLAT/AKT2/E2F1/GRB2/BAD/INS/CCND1/PIK3CD/RAF1/PDGFRB/PIK3R2/EGFR/ZEB2/E2F2/BCL2/SPINT1/TCF7L1/TGFA/PIK3R3/CREB3L3/CREB3L2/MMP9/AR	bta:280991/bta:505709/bta:281407/bta:534923/bta:535369/bta:535298/bta:615013/bta:280829/bta:524530/bta:504531/bta:521196/bta:527165/bta:282308/bta:407217/bta:535183/bta:617024/bta:281020/bta:534040/bta:515303/bta:540388/bta:286865/bta:513010/bta:785086/bta:282871/bta:280675	25
bta03460	Fanconi anemia pathway	13/2364	50/9183	0.537591	0.805312	ENSBTAG00000008633/ENSBTAG00000009097/ENSBTAG00000019086/ENSBTAG00000019104/ENSBTAG00000017355/ENSBTAG00000053372/ENSBTAG00000008399/ENSBTAG00000016553/ENSBTAG00000019492/ENSBTAG00000021456/ENSBTAG00000043999/ENSBTAG00000005870/ENSBTAG00000017195	SLX1A/FANCI/TELO2/FAAP100/ERCC1/TOP3B/ATRIP/EME2/FANCE/MUS81/REV1/FANCL/FANCC	bta:510858/bta:522442/bta:526097/bta:783611/bta:615637/bta:537418/bta:100125287/bta:515662/bta:513464/bta:528432/bta:616986/bta:614512/bta:281762	13
bta04723	Retrograde endocannabinoid signaling	37/2364	144/9183	0.537657	0.805312	ENSBTAG00000007507/ENSBTAG00000016043/ENSBTAG00000030182/ENSBTAG00000052280/ENSBTAG00000000820/ENSBTAG00000002714/ENSBTAG00000009334/ENSBTAG00000009534/ENSBTAG00000014828/ENSBTAG00000018248/ENSBTAG00000018777/ENSBTAG00000019025/ENSBTAG00000048061/ENSBTAG00000002779/ENSBTAG00000004295/ENSBTAG00000004709/ENSBTAG00000007036/ENSBTAG00000021491/ENSBTAG00000056084/ENSBTAG00000020405/ENSBTAG00000016629/…	FAAH/GNB3/MAPK11/NDUFA7/GNG11/GNAI1/NDUFA5/NDUFB10/CACNA1A/MGLL/ADCY5/NDUFA11/GRM5/GABRP/NDUFA8/MAPK9/SLC17A7/NDUFV3/PLCB3/NDUFB9/ADCY9/PRKCA/ITPR1/CACNA1C/NDUFS8/NAPEPLD/PLCB2/MAPK12/MAPK10/GNAI2/KCNJ9/KCNJ6/NDUFC1/CACNA1S/ABHD6/GABRD/GRM1	bta:540007/bta:513340/bta:618906/bta:338063/bta:511812/bta:281790/bta:327714/bta:327701/bta:282648/bta:505290/bta:505740/bta:326346/bta:100336861/bta:517459/bta:327710/bta:537631/bta:518849/bta:327717/bta:515669/bta:327660/bta:525482/bta:282001/bta:317697/bta:408015/bta:287027/bta:541291/bta:508888/bta:512943/bta:537631/bta:281791/bta:614969/bta:520743/bta:282289/bta:100337204/bta:505283/bta:5087…	37
bta00590	Arachidonic acid metabolism	21/2364	82/9183	0.553532	0.824421	ENSBTAG00000015074/ENSBTAG00000004418/ENSBTAG00000006608/ENSBTAG00000012475/ENSBTAG00000014015/ENSBTAG00000015248/ENSBTAG00000018688/ENSBTAG00000023384/ENSBTAG00000030629/ENSBTAG00000021522/ENSBTAG00000008779/ENSBTAG00000021933/ENSBTAG00000039122/ENSBTAG00000056462/ENSBTAG00000074765/ENSBTAG00000006716/ENSBTAG00000006784/ENSBTAG00000032068/ENSBTAG00000046900/ENSBTAG00000011962/ENSBTAG00000050633	PTGDS/PLA2G2E/GGT5/ALOX12B/PLA2G6/PLA2G16/CBR3/CBR1/MGC127133/ENSBTAG00000021522/ALOX15B/ALOX12/PLA2G5/CYP8B1/ENSBTAG00000074765/PTGS1/PLA2G4B/PLA2G4F/GGT1/PLA2G3/PLA2G2F	bta:286858/bta:506243/bta:787326/bta:504803/bta:535381/bta:506802/bta:516036/bta:515946/bta:510180/bta:613966/bta:286820/bta:407169/bta:614911/bta:282021/bta:511936/bta:282022/bta:505485/bta:522866/bta:615582/bta:527631/bta:541294	21
bta05032	Morphine addiction	22/2364	86/9183	0.555222	0.824421	ENSBTAG00000020485/ENSBTAG00000004337/ENSBTAG00000012032/ENSBTAG00000016043/ENSBTAG00000000820/ENSBTAG00000002714/ENSBTAG00000007981/ENSBTAG00000014828/ENSBTAG00000018777/ENSBTAG00000043994/ENSBTAG00000002779/ENSBTAG00000005832/ENSBTAG00000016629/ENSBTAG00000071891/ENSBTAG00000001505/ENSBTAG00000008419/ENSBTAG00000020645/ENSBTAG00000024507/ENSBTAG00000037616/ENSBTAG00000011461/ENSBTAG00000007758/…	ARRB1/PDE1B/PDE4A/GNB3/GNG11/GNAI1/GRK5/CACNA1A/ADCY5/GRK6/GABRP/GRK2/ADCY9/PRKCA/GRK4/PDE2A/GNAI2/KCNJ9/KCNJ6/ADORA1/PDE10A/GABRD	bta:281637/bta:281970/bta:512222/bta:513340/bta:511812/bta:281790/bta:281801/bta:282648/bta:505740/bta:521413/bta:517459/bta:282682/bta:525482/bta:282001/bta:512489/bta:281971/bta:281791/bta:614969/bta:520743/bta:282133/bta:506061/bta:508711	22
bta00430	Taurine and hypotaurine metabolism	5/2364	19/9183	0.564468	0.828397	ENSBTAG00000006608/ENSBTAG00000007829/ENSBTAG00000007437/ENSBTAG00000046900/ENSBTAG00000013301	GGT5/CSAD/TEKT1/GGT1/GGT7	bta:787326/bta:516241/bta:613919/bta:615582/bta:615929	5
bta03273	Virion - Lassa virus and SFTS virus	4/2364	15/9183	0.565329	0.828397	ENSBTAG00000012518/ENSBTAG00000015988/ENSBTAG00000010242/ENSBTAG00000011580	PCDH1/MYH11/LAMP1/DAG1	bta:509388/bta:530050/bta:281897/bta:281439	4
bta05033	Nicotine addiction	9/2364	35/9183	0.566127	0.828397	ENSBTAG00000014828/ENSBTAG00000040042/ENSBTAG00000002779/ENSBTAG00000007036/ENSBTAG00000047202/ENSBTAG00000017198/ENSBTAG00000015775/ENSBTAG00000025597/ENSBTAG00000008672	CACNA1A/GRIN2C/GABRP/SLC17A7/GRIN1/CHRNA4/CHRNA7/GRIN3B/GABRD	bta:282648/bta:535158/bta:517459/bta:518849/bta:100336579/bta:537251/bta:282178/bta:616000/bta:508711	9
bta04613	Neutrophil extracellular trap formation	59/2364	232/9183	0.569387	0.828397	ENSBTAG00000011849/ENSBTAG00000055650/ENSBTAG00000058723/ENSBTAG00000011121/ENSBTAG00000016254/ENSBTAG00000017636/ENSBTAG00000008004/ENSBTAG00000016711/ENSBTAG00000020755/ENSBTAG00000030182/ENSBTAG00000061619/ENSBTAG00000069397/ENSBTAG00000001400/ENSBTAG00000007208/ENSBTAG00000011000/ENSBTAG00000017060/ENSBTAG00000018984/ENSBTAG00000024003/ENSBTAG00000031468/ENSBTAG00000045748/ENSBTAG00000045829/…	HDAC2/H2BC3/H2BC26/CLCN4/HDAC5/AKT1/NCF2/PPIF/SELP/MAPK11/CYBA/ENSBTAG00000069397/AKT2/HDAC11/HDAC10/ITGB2/PIK3CD/H3C13/ENSBTAG00000031468/RAF1/AZU1/ELANE/H2AC20/H2AC6/H2AX/PIK3R2/NCF4/ITGA2B/CAMP/PLCG1/GSDMD/CATHL2/ENSBTAG00000039879/PLCB3/CATHL3/SELPLG/TLR4/PRKCA/PLCG2/PIK3R3/PADI4/AGER/PLCB2/MAPK12/HDAC7/H2AJ/ENSBTAG00000076469/SRC/ENSBTAG00000073706/ENSBTAG00000075593/ENSBTAG00000076876/CATHL…	bta:407223/bta:524808/bta:520120/bta:511699/bta:504242/bta:280991/bta:281346/bta:414346/bta:281486/bta:618906/bta:281111/bta:107131385/bta:534923/bta:519899/bta:510654/bta:281877/bta:504531/bta:531990/bta:614881/bta:521196/bta:100336938/bta:100126050/bta:513666/bta:506900/bta:531733/bta:282308/bta:507859/bta:515011/bta:317650/bta:281987/bta:513939/bta:282165/bta:281037/bta:515669/bta:281037/bta:6…	59
bta04730	Long-term depression	15/2364	59/9183	0.572285	0.828397	ENSBTAG00000002023/ENSBTAG00000002749/ENSBTAG00000002714/ENSBTAG00000014828/ENSBTAG00000045748/ENSBTAG00000056084/ENSBTAG00000071891/ENSBTAG00000020455/ENSBTAG00000006784/ENSBTAG00000012181/ENSBTAG00000019079/ENSBTAG00000020645/ENSBTAG00000032068/ENSBTAG00000019851/ENSBTAG00000044181	NOS1/CRHR1/GNAI1/CACNA1A/RAF1/PLCB3/PRKCA/ITPR1/PLA2G4B/GNA11/PLCB2/GNAI2/PLA2G4F/PPP2R1A/GRM1	bta:536132/bta:281716/bta:281790/bta:282648/bta:521196/bta:515669/bta:282001/bta:317697/bta:505485/bta:281788/bta:508888/bta:281791/bta:522866/bta:535321/bta:540485	15
bta04060	Cytokine-cytokine receptor interaction	74/2364	291/9183	0.572391	0.828397	ENSBTAG00000019404/ENSBTAG00000015312/ENSBTAG00000037729/ENSBTAG00000000273/ENSBTAG00000002085/ENSBTAG00000005581/ENSBTAG00000011481/ENSBTAG00000013555/ENSBTAG00000015632/ENSBTAG00000016494/ENSBTAG00000019567/ENSBTAG00000020457/ENSBTAG00000049058/ENSBTAG00000049808/ENSBTAG00000057283/ENSBTAG00000063561/ENSBTAG00000067457/ENSBTAG00000034294/ENSBTAG00000039675/ENSBTAG00000047698/ENSBTAG00000072277/…	IL10RB/LTBR/CERS1/IL5RA/IL36G/CCL25/IL12RB1/ACVR1B/TNFRSF18/RELT/IL21R/TGFB1/INHBB/IL3RA/IL11/ENSBTAG00000063561/ENSBTAG00000067457/ENSBTAG00000034294/IFNW1/IFN-TAU/IFNW1/IFN-tau-c1/GDF5/GDF2/NGF/IL17RE/BMP7/AMH/CSF1R/CSF2/IL1R1/IL24/RELL2/CTF1/TNFRSF21/IL17RC/ENSBTAG00000062284/PRP1/CCL5/CCR5/IFNLR1/CD4/LIF/ENSBTAG00000076343/CCL21/EDAR/IL11RA/TNFRSF4/IL17B/TNFSF4/ENSBTAG00000003289/BMP2/GDF6/CD…	bta:767864/bta:504653/bta:104968455/bta:615848/bta:615762/bta:615986/bta:524299/bta:539315/bta:516256/bta:505716/bta:617967/bta:282089/bta:530430/bta:100299249/bta:100337295/bta:618294/bta:505800/bta:515485/bta:781948/bta:509166/bta:781778/bta:528513/bta:539559/bta:540384/bta:281350/bta:783335/bta:540595/bta:280718/bta:509418/bta:281095/bta:515640/bta:526285/bta:529327/bta:514803/bta:537922/bta:5…	74
bta05134	Legionellosis	18/2364	71/9183	0.575609	0.829554	ENSBTAG00000035855/ENSBTAG00000057561/ENSBTAG00000062361/ENSBTAG00000006017/ENSBTAG00000046485/ENSBTAG00000017060/ENSBTAG00000020535/ENSBTAG00000059589/ENSBTAG00000012586/ENSBTAG00000013956/ENSBTAG00000055529/ENSBTAG00000076553/ENSBTAG00000006240/ENSBTAG00000016858/ENSBTAG00000025442/ENSBTAG00000074670/ENSBTAG00000078352/ENSBTAG00000025471	ENSBTAG00000035855/ENSBTAG00000057561/ENSBTAG00000062361/NFKB2/RAB1B/ITGB2/PYCARD/ENSBTAG00000059589/HSPD1/BCL2L13/ENSBTAG00000055529/BNIP3/TLR4/SAR1A/LSM2/ENSBTAG00000074670/ENSBTAG00000078352/TNF	bta:282220/bta:282220/bta:282220/bta:526392/bta:540685/bta:281877/bta:282846/bta:614775/bta:511913/bta:617809/bta:614775/bta:615342/bta:281536/bta:517171/bta:540190/bta:614775/bta:614775/bta:280943	18
bta04972	Pancreatic secretion	25/2364	99/9183	0.583218	0.833363	ENSBTAG00000008059/ENSBTAG00000008500/ENSBTAG00000009828/ENSBTAG00000011995/ENSBTAG00000015183/ENSBTAG00000001246/ENSBTAG00000038523/ENSBTAG00000000520/ENSBTAG00000004418/ENSBTAG00000018777/ENSBTAG00000054832/ENSBTAG00000021522/ENSBTAG00000011226/ENSBTAG00000014806/ENSBTAG00000056084/ENSBTAG00000039122/ENSBTAG00000016629/ENSBTAG00000071891/ENSBTAG00000020455/ENSBTAG00000001305/ENSBTAG00000006541/…	CHRM3/CTRB2/FXYD2/ENSBTAG00000011995/TPCN2/ATP1A1/ATP1A4/ATP2B3/PLA2G2E/ADCY5/SCT/ENSBTAG00000021522/SLC4A2/ATP2A3/PLCB3/PLA2G5/ADCY9/PRKCA/ITPR1/ATP2B2/ATP2A1/PLCB2/CTRB1/PLA2G3/PLA2G2F	bta:281685/bta:504241/bta:281773/bta:100848132/bta:516679/bta:282144/bta:537960/bta:504353/bta:506243/bta:505740/bta:104976311/bta:613966/bta:404084/bta:512313/bta:515669/bta:614911/bta:525482/bta:282001/bta:317697/bta:613800/bta:518117/bta:508888/bta:618826/bta:527631/bta:541294	25
bta04062	Chemokine signaling pathway	45/2364	178/9183	0.585541	0.833363	ENSBTAG00000001029/ENSBTAG00000020485/ENSBTAG00000017636/ENSBTAG00000001700/ENSBTAG00000005581/ENSBTAG00000012002/ENSBTAG00000016043/ENSBTAG00000046555/ENSBTAG00000000820/ENSBTAG00000001400/ENSBTAG00000002714/ENSBTAG00000004736/ENSBTAG00000007981/ENSBTAG00000012511/ENSBTAG00000016072/ENSBTAG00000018777/ENSBTAG00000018984/ENSBTAG00000043994/ENSBTAG00000045748/ENSBTAG00000011375/ENSBTAG00000002350/…	RASGRP2/ARRB1/AKT1/CDC42/CCL25/BCAR1/GNB3/WAS/GNG11/AKT2/GNAI1/GRB2/GRK5/BAD/SHC2/ADCY5/PIK3CD/GRK6/RAF1/SHC3/PIK3R2/GRK2/PIK3R5/PARD3/PLCG1/PLCB3/CCL5/CCR5/GRK1/CCL21/ADCY9/GRK4/PLCG2/PIK3R3/ENSBTAG00000003289/XCL1/STAT5B/PLCB2/GNAI2/ENSBTAG00000025250/XCR1/ENSBTAG00000076469/NFKBIB/SRC/PAK1	bta:512056/bta:281637/bta:280991/bta:532712/bta:615986/bta:527550/bta:513340/bta:107131173/bta:511812/bta:534923/bta:281790/bta:535298/bta:281801/bta:615013/bta:533455/bta:505740/bta:504531/bta:521413/bta:521196/bta:512696/bta:282308/bta:282682/bta:614838/bta:527964/bta:281987/bta:515669/bta:327712/bta:497017/bta:281457/bta:511112/bta:525482/bta:512489/bta:100337091/bta:286865/bta:616364/bta:3190…	45
bta04530	Tight junction	45/2364	178/9183	0.585541	0.833363	ENSBTAG00000005557/ENSBTAG00000008421/ENSBTAG00000010639/ENSBTAG00000052816/ENSBTAG00000000113/ENSBTAG00000001700/ENSBTAG00000015988/ENSBTAG00000019604/ENSBTAG00000021798/ENSBTAG00000027868/ENSBTAG00000045901/ENSBTAG00000046555/ENSBTAG00000000013/ENSBTAG00000003568/ENSBTAG00000007964/ENSBTAG00000017514/ENSBTAG00000000345/ENSBTAG00000000963/ENSBTAG00000004709/ENSBTAG00000005345/ENSBTAG00000014991/…	AFDN/SCRIB/MAP2K7/MPP4/ARHGEF2/CDC42/MYH11/VASP/ERBB2/DLG2/CLDN6/WAS/PRKAA1/CLDN10/ARPC4/CCND1/CLDN15/ENSBTAG00000000963/MAPK9/ARPC3/PARD3/CLDN19/BVES/CLDN25/ENSBTAG00000050410/PRKAG3/TJP3/CLDN3/ARPC5/CLDN23/STK11/NF2/MYL2/TUBA8/MAPK10/CLDN5/TUBA3E/ENSBTAG00000038258/CLDN9/LLGL1/SRC/RAPGEF2/PPP2R1A/LLGL2/ACTR3B	bta:504856/bta:100295316/bta:787278/bta:532070/bta:505940/bta:532712/bta:530050/bta:514902/bta:505709/bta:100851408/bta:511318/bta:107131173/bta:540404/bta:506545/bta:539459/bta:524530/bta:514998/bta:507767/bta:537631/bta:506596/bta:527964/bta:513034/bta:539988/bta:522679/bta:538709/bta:511961/bta:407100/bta:404153/bta:614345/bta:514634/bta:100337329/bta:540479/bta:505519/bta:768036/bta:537631/bt…	45
bta05340	Primary immunodeficiency	13/2364	52/9183	0.601668	0.850953	ENSBTAG00000003038/ENSBTAG00000004457/ENSBTAG00000005280/ENSBTAG00000040293/ENSBTAG00000003255/ENSBTAG00000023393/ENSBTAG00000001762/ENSBTAG00000001882/ENSBTAG00000018849/ENSBTAG00000020736/ENSBTAG00000022058/ENSBTAG00000073706/ENSBTAG00000076876	TAP2/ORAI1/ADA/RAG1/CD4/AIRE/RFXANK/CD79A/AICDA/CD40/ACACB/ENSBTAG00000073706/ENSBTAG00000076876	bta:281586/bta:517688/bta:280712/bta:506302/bta:407098/bta:784775/bta:100125917/bta:281674/bta:539888/bta:286849/bta:511381/bta:524810/bta:524810	13
bta04657	IL-17 signaling pathway	24/2364	96/9183	0.605365	0.850953	ENSBTAG00000013454/ENSBTAG00000006505/ENSBTAG00000008274/ENSBTAG00000030182/ENSBTAG00000010497/ENSBTAG00000010833/ENSBTAG00000050398/ENSBTAG00000051972/ENSBTAG00000001570/ENSBTAG00000004709/ENSBTAG00000033669/ENSBTAG00000008182/ENSBTAG00000019864/ENSBTAG00000010578/ENSBTAG00000010408/ENSBTAG00000016835/ENSBTAG00000019574/ENSBTAG00000020048/ENSBTAG00000020676/ENSBTAG00000038990/ENSBTAG00000073119/…	TAB2/S100A9/ENSBTAG00000008274/MAPK11/TRAF2/IL17RE/ENSBTAG00000050398/CEBPB/CSF2/MAPK9/IL17RC/FOSB/MAPK15/IL17B/IKBKE/IL17F/MAPK12/MAPK10/MMP9/TRAF4/FADD/TNF/ENSBTAG00000060597/IL25	bta:540203/bta:532569/bta:789503/bta:618906/bta:512355/bta:783335/bta:100847395/bta:338319/bta:281095/bta:537631/bta:504855/bta:540819/bta:512125/bta:504992/bta:533216/bta:506030/bta:512943/bta:537631/bta:282871/bta:781568/bta:493720/bta:280943/bta:614982/bta:526816	24
bta00512	Mucin type O-glycan biosynthesis	7/2364	28/9183	0.607581	0.850953	ENSBTAG00000002914/ENSBTAG00000009998/ENSBTAG00000047129/ENSBTAG00000046548/ENSBTAG00000017943/ENSBTAG00000008718/ENSBTAG00000012757	GALNT18/GALNT16/B3GNT6/ST6GALNAC4/GALNT6/GALNT17/GCNT1	bta:614203/bta:526331/bta:540848/bta:404124/bta:506903/bta:505622/bta:281778	7
bta04726	Serotonergic synapse	28/2364	112/9183	0.607824	0.850953	ENSBTAG00000016043/ENSBTAG00000017753/ENSBTAG00000000820/ENSBTAG00000002714/ENSBTAG00000012475/ENSBTAG00000014828/ENSBTAG00000018777/ENSBTAG00000045748/ENSBTAG00000007996/ENSBTAG00000008779/ENSBTAG00000040329/ENSBTAG00000056084/ENSBTAG00000021933/ENSBTAG00000071891/ENSBTAG00000074765/ENSBTAG00000020455/ENSBTAG00000006716/ENSBTAG00000006784/ENSBTAG00000008783/ENSBTAG00000010660/ENSBTAG00000019079/…	GNB3/APP/GNG11/GNAI1/ALOX12B/CACNA1A/ADCY5/RAF1/HTR6/ALOX15B/HTR1D/PLCB3/ALOX12/PRKCA/ENSBTAG00000074765/ITPR1/PTGS1/PLA2G4B/HTR7/CACNA1C/PLCB2/GNAI2/KCNJ9/HTR3B/PLA2G4F/HTR1B/KCNJ6/CACNA1S	bta:513340/bta:280722/bta:511812/bta:281790/bta:504803/bta:282648/bta:505740/bta:521196/bta:512167/bta:286820/bta:407136/bta:515669/bta:407169/bta:282001/bta:511936/bta:317697/bta:282022/bta:505485/bta:538510/bta:408015/bta:508888/bta:281791/bta:614969/bta:541055/bta:522866/bta:317707/bta:520743/bta:100337204	28
bta00650	Butanoate metabolism	5/2364	20/9183	0.614957	0.854446	ENSBTAG00000003898/ENSBTAG00000000448/ENSBTAG00000007484/ENSBTAG00000037449/ENSBTAG00000015038	HMGCS2/BDH1/ACADS/ACSM5/HADHA	bta:503684/bta:534090/bta:511222/bta:100298888/bta:281810	5
bta03013	Nucleocytoplasmic transport	39/2364	156/9183	0.615301	0.854446	ENSBTAG00000009777/ENSBTAG00000035855/ENSBTAG00000057561/ENSBTAG00000062361/ENSBTAG00000010309/ENSBTAG00000012481/ENSBTAG00000055033/ENSBTAG00000050604/ENSBTAG00000001415/ENSBTAG00000004993/ENSBTAG00000008498/ENSBTAG00000017416/ENSBTAG00000056847/ENSBTAG00000073588/ENSBTAG00000076687/ENSBTAG00000077040/ENSBTAG00000079166/ENSBTAG00000024801/ENSBTAG00000063527/ENSBTAG00000015737/ENSBTAG00000017321/…	NUP35/ENSBTAG00000035855/ENSBTAG00000057561/ENSBTAG00000062361/XPO6/RANGAP1/RAN/ENSBTAG00000050604/THOC6/NXT1/ALYREF/KPNA4/ENSBTAG00000056847/ENSBTAG00000073588/ENSBTAG00000076687/ENSBTAG00000077040/ENSBTAG00000079166/RANBP17/ENSBTAG00000063527/KPNA7/SUMO3/NUP62/TNPO2/AAAS/ENSBTAG00000071997/NUP42/NUP210/IPO9/CSE1L/NUP188/SEC13/UPF3A/ENSBTAG00000052470/ENSBTAG00000078418/NUP210L/EIF4A3/IPO4/ENSBT…	bta:511248/bta:282220/bta:282220/bta:282220/bta:510797/bta:616055/bta:540457/bta:107132038/bta:100125940/bta:520351/bta:537706/bta:535090/bta:508273/bta:508273/bta:508273/bta:508273/bta:508273/bta:100337114/bta:508273/bta:789280/bta:617236/bta:100138517/bta:504589/bta:506561/bta:508273/bta:515127/bta:100125264/bta:515804/bta:518622/bta:504307/bta:512530/bta:529442/bta:508273/bta:529442/bta:785834…	39
bta04630	JAK-STAT signaling pathway	46/2364	184/9183	0.620195	0.85777	ENSBTAG00000019404/ENSBTAG00000050158/ENSBTAG00000021634/ENSBTAG00000004386/ENSBTAG00000017636/ENSBTAG00000020294/ENSBTAG00000000273/ENSBTAG00000000753/ENSBTAG00000011481/ENSBTAG00000019567/ENSBTAG00000022622/ENSBTAG00000049808/ENSBTAG00000057283/ENSBTAG00000063561/ENSBTAG00000034294/ENSBTAG00000039675/ENSBTAG00000047698/ENSBTAG00000072277/ENSBTAG00000078876/ENSBTAG00000001400/ENSBTAG00000004736/…	IL10RB/ENSBTAG00000050158/PIAS3/SOCS1/AKT1/PTPN6/IL5RA/PIAS4/IL12RB1/IL21R/CISH/IL3RA/IL11/ENSBTAG00000063561/ENSBTAG00000034294/IFNW1/IFN-TAU/IFNW1/IFN-tau-c1/AKT2/GRB2/SOCS2/CCND1/PIK3CD/RAF1/PDGFRB/CSF2/PIK3R2/IL24/EGFR/CTF1/ENSBTAG00000062284/PRP1/IFNLR1/LIF/BCL2/ENSBTAG00000076343/IL11RA/PIK3R3/STAT5B/IL27RA/ENSBTAG00000047691/ENSBTAG00000076960/IL22RA1/IRF9/IL12RB2	bta:767864/bta:509056/bta:535312/bta:518795/bta:280991/bta:512312/bta:615848/bta:534722/bta:524299/bta:617967/bta:616753/bta:100299249/bta:100337295/bta:618294/bta:515485/bta:781948/bta:509166/bta:781778/bta:528513/bta:534923/bta:535298/bta:338437/bta:524530/bta:504531/bta:521196/bta:527165/bta:281095/bta:282308/bta:526285/bta:407217/bta:514803/bta:100336606/bta:281429/bta:616826/bta:280840/bta:2…	46
bta05167	Kaposi sarcoma-associated herpesvirus infection	50/2364	200/9183	0.622977	0.858157	ENSBTAG00000010639/ENSBTAG00000017636/ENSBTAG00000006366/ENSBTAG00000012462/ENSBTAG00000016043/ENSBTAG00000030182/ENSBTAG00000032436/ENSBTAG00000027416/ENSBTAG00000000820/ENSBTAG00000001400/ENSBTAG00000003971/ENSBTAG00000008573/ENSBTAG00000010497/ENSBTAG00000017514/ENSBTAG00000018984/ENSBTAG00000045748/ENSBTAG00000000656/ENSBTAG00000001570/ENSBTAG00000002350/ENSBTAG00000004709/ENSBTAG00000005978/…	MAP2K7/AKT1/NFATC4/MAP1LC3C/GNB3/MAPK11/UBC/ENSBTAG00000027416/GNG11/AKT2/E2F1/ZFP36/TRAF2/CCND1/PIK3CD/RAF1/NFATC1/CSF2/PIK3R2/MAPK9/PIK3R5/BID/E2F2/PPP3CA/PLCG1/MAPKAPK2/ENSBTAG00000040144/ENSBTAG00000058395/CCR5/BAK1/TCF7L1/TICAM1/ITPR1/PLCG2/PIK3R3/ENSBTAG00000005182/VEGFA/IKBKE/MAPK12/MAPK10/ENSBTAG00000049560/ENSBTAG00000063694/FADD/ENSBTAG00000076469/IRF9/SRC/UBA52/BAX/IRF7/MAP1LC3A	bta:787278/bta:280991/bta:788119/bta:507432/bta:513340/bta:618906/bta:444874/bta:104973792/bta:511812/bta:534923/bta:535369/bta:282127/bta:512355/bta:524530/bta:504531/bta:521196/bta:511224/bta:281095/bta:282308/bta:537631/bta:614838/bta:510373/bta:617024/bta:286852/bta:281987/bta:788091/bta:100335828/bta:104973792/bta:497017/bta:514090/bta:515303/bta:510427/bta:317697/bta:100337091/bta:286865/bt…	50
bta00561	Glycerolipid metabolism	17/2364	69/9183	0.628916	0.862873	ENSBTAG00000075064/ENSBTAG00000017240/ENSBTAG00000017592/ENSBTAG00000018248/ENSBTAG00000019265/ENSBTAG00000020616/ENSBTAG00000032106/ENSBTAG00000018201/ENSBTAG00000005144/ENSBTAG00000012060/ENSBTAG00000059651/ENSBTAG00000055208/ENSBTAG00000070469/ENSBTAG00000000497/ENSBTAG00000000578/ENSBTAG00000000717/ENSBTAG00000078894	ENSBTAG00000075064/DGKQ/GPAT3/MGLL/AGK/DGKD/PLPP4/TKFC/PNPLA2/LPIN2/ENSBTAG00000059651/ENSBTAG00000055208/ENSBTAG00000070469/AKR1A1/ABHD16A/PLPP2/ENSBTAG00000078894	bta:618076/bta:518371/bta:519739/bta:505290/bta:514693/bta:513389/bta:529067/bta:512373/bta:508493/bta:514448/bta:100297709/bta:317748/bta:614494/bta:618607/bta:513252/bta:504545/bta:786474	17
bta00591	Linoleic acid metabolism	10/2364	41/9183	0.637439	0.871082	ENSBTAG00000004418/ENSBTAG00000014015/ENSBTAG00000015248/ENSBTAG00000021522/ENSBTAG00000039122/ENSBTAG00000074765/ENSBTAG00000006784/ENSBTAG00000032068/ENSBTAG00000011962/ENSBTAG00000050633	PLA2G2E/PLA2G6/PLA2G16/ENSBTAG00000021522/PLA2G5/ENSBTAG00000074765/PLA2G4B/PLA2G4F/PLA2G3/PLA2G2F	bta:506243/bta:535381/bta:506802/bta:613966/bta:614911/bta:511936/bta:505485/bta:522866/bta:527631/bta:541294	10
bta00630	Glyoxylate and dicarboxylate metabolism	8/2364	33/9183	0.643632	0.876055	ENSBTAG00000015221/ENSBTAG00000005797/ENSBTAG00000006429/ENSBTAG00000009462/ENSBTAG00000000555/ENSBTAG00000004281/ENSBTAG00000019811/ENSBTAG00000010672	PCCB/AGXT/ACO2/MDH2/ACO1/ACSS1/HAO1/PCCA	bta:515902/bta:789572/bta:280976/bta:281306/bta:512995/bta:282873/bta:509481/bta:614302	8
bta01040	Biosynthesis of unsaturated fatty acids	6/2364	25/9183	0.653931	0.885843	ENSBTAG00000015505/ENSBTAG00000022449/ENSBTAG00000022294/ENSBTAG00000000087/ENSBTAG00000055207/ENSBTAG00000023607	FADS2/SCD5/FADS1/HSD17B12/SCD/HACD2	bta:521822/bta:617419/bta:533107/bta:789567/bta:280924/bta:613886	6
bta00983	Drug metabolism - other enzymes	16/2364	66/9183	0.656092	0.885843	ENSBTAG00000069637/ENSBTAG00000062982/ENSBTAG00000001325/ENSBTAG00000011998/ENSBTAG00000000296/ENSBTAG00000005152/ENSBTAG00000075982/ENSBTAG00000006546/ENSBTAG00000016590/ENSBTAG00000013727/ENSBTAG00000007121/ENSBTAG00000040298/ENSBTAG00000005093/ENSBTAG00000037673/ENSBTAG00000040290/ENSBTAG00000000170	ENSBTAG00000069637/ENSBTAG00000062982/UPB1/DUT/IMPDH1/TK2/ENSBTAG00000075982/GSTA2/NME4/UMPS/TK1/GSTT1/CES2/GSTM5/GSTO2/GSTT4	bta:615537/bta:511743/bta:504557/bta:507945/bta:504305/bta:615457/bta:517724/bta:281805/bta:789324/bta:281568/bta:504652/bta:517724/bta:505928/bta:783879/bta:613905/bta:506093	16
bta05168	Herpes simplex virus 1 infection	61/2364	246/9183	0.658572	0.885843	ENSBTAG00000035735/ENSBTAG00000013454/ENSBTAG00000068615/ENSBTAG00000017636/ENSBTAG00000015779/ENSBTAG00000019828/ENSBTAG00000053806/ENSBTAG00000066201/ENSBTAG00000067995/ENSBTAG00000001400/ENSBTAG00000003038/ENSBTAG00000005584/ENSBTAG00000006572/ENSBTAG00000007269/ENSBTAG00000008498/ENSBTAG00000010497/ENSBTAG00000012511/ENSBTAG00000015939/ENSBTAG00000018984/ENSBTAG00000067761/ENSBTAG00000077217/…	BIRC2/TAB2/ENSBTAG00000068615/AKT1/PML/TAB1/ENSBTAG00000053806/ENSBTAG00000066201/ENSBTAG00000067995/AKT2/TAP2/ENSBTAG00000005584/CARD9/EIF2B1/ALYREF/TRAF2/BAD/NECTIN1/PIK3CD/ENSBTAG00000067761/ENSBTAG00000077217/ENSBTAG00000053422/ENSBTAG00000058268/ENSBTAG00000077690/ENSBTAG00000078332/PIK3R2/BOLA-DYA/BID/IRAK1/CCL5/BAK1/CALR/BCL2/EIF2B4/ENSBTAG00000055992/STING1/ENSBTAG00000076323/TICAM1/PIK3R…	bta:539314/bta:540203/bta:505580/bta:280991/bta:100138545/bta:519958/bta:618737/bta:505580/bta:505580/bta:534923/bta:281586/bta:509905/bta:768054/bta:516670/bta:537706/bta:512355/bta:615013/bta:533492/bta:504531/bta:505580/bta:505580/bta:505580/bta:505580/bta:505580/bta:505580/bta:282308/bta:282497/bta:510373/bta:533953/bta:327712/bta:514090/bta:281036/bta:281020/bta:521926/bta:505580/bta:533661/…	61
bta05014	Amyotrophic lateral sclerosis	96/2364	385/9183	0.663772	0.885964	ENSBTAG00000009777/ENSBTAG00000019096/ENSBTAG00000061461/ENSBTAG00000012726/ENSBTAG00000006084/ENSBTAG00000002023/ENSBTAG00000004282/ENSBTAG00000012462/ENSBTAG00000015853/ENSBTAG00000016523/ENSBTAG00000022762/ENSBTAG00000027962/ENSBTAG00000030182/ENSBTAG00000052280/ENSBTAG00000077090/ENSBTAG00000077200/ENSBTAG00000000510/ENSBTAG00000004993/ENSBTAG00000005127/ENSBTAG00000008498/ENSBTAG00000009334/…	NUP35/UQCRC1/ENSBTAG00000061461/PSMB5/PINK1/NOS1/AMBRA1/MAP1LC3C/SDHC/DNAH10/ENSBTAG00000022762/ENSBTAG00000027962/MAPK11/NDUFA7/PSMD13/ENSBTAG00000077200/ATG101/NXT1/PSMA7/ALYREF/NDUFA5/NDUFB10/TRAF2/PFN2/WIPI2/BAD/ERN1/SOD1/NDUFA11/PSMD3/PSMD8/GRIN2C/GPX3/DNAH2/NRG1/NDUFA8/ATP5MC2/FIG4/BID/PPP3CA/KLC2/NDUFV3/DNAH9/WIPI1/COX3/GRIN1/TUBB2A/DNAL4/NUP62/ENSBTAG00000053121/TUBB2B/SIGMAR1/ATP5MC1/PRK…	bta:511248/bta:282393/bta:281640/bta:534640/bta:510683/bta:536132/bta:517263/bta:507432/bta:327696/bta:100847550/bta:782669/bta:327696/bta:618906/bta:338063/bta:513525/bta:534640/bta:513049/bta:520351/bta:505050/bta:537706/bta:327714/bta:327701/bta:512355/bta:539034/bta:512685/bta:615013/bta:112442685/bta:281495/bta:326346/bta:504937/bta:512891/bta:535158/bta:281210/bta:789044/bta:783452/bta:3277…	96
bta00510	N-Glycan biosynthesis	12/2364	50/9183	0.663827	0.885964	ENSBTAG00000018744/ENSBTAG00000012503/ENSBTAG00000016956/ENSBTAG00000003535/ENSBTAG00000046775/ENSBTAG00000053827/ENSBTAG00000021897/ENSBTAG00000005104/ENSBTAG00000017922/ENSBTAG00000045931/ENSBTAG00000002189/ENSBTAG00000046173	MGAT5/MGAT3/GANAB/DPM3/MAN1B1/ENSBTAG00000053827/B4GALT3/MGAT5B/DOLPP1/MAGT1/ALG1/ALG12	bta:537595/bta:520087/bta:540155/bta:509745/bta:107131137/bta:100336900/bta:515771/bta:785213/bta:504908/bta:100301169/bta:507210/bta:100125314	12
bta03440	Homologous recombination	10/2364	42/9183	0.670214	0.891021	ENSBTAG00000018971/ENSBTAG00000019082/ENSBTAG00000053372/ENSBTAG00000005225/ENSBTAG00000010931/ENSBTAG00000019901/ENSBTAG00000021456/ENSBTAG00000031335/ENSBTAG00000006743/ENSBTAG00000003111	RAD51B/RAD51D/TOP3B/RAD52/SSBP1/RAD54L/MUS81/BABAM2/RBBP8/ATM	bta:617007/bta:529507/bta:537418/bta:512897/bta:515765/bta:100140639/bta:528432/bta:614152/bta:512977/bta:526824	10
bta03008	Ribosome biogenesis in eukaryotes	17/2364	71/9183	0.679769	0.900235	ENSBTAG00000002223/ENSBTAG00000015224/ENSBTAG00000003323/ENSBTAG00000055033/ENSBTAG00000004993/ENSBTAG00000011304/ENSBTAG00000013784/ENSBTAG00000020232/ENSBTAG00000017001/ENSBTAG00000005385/ENSBTAG00000016510/ENSBTAG00000012596/ENSBTAG00000031564/ENSBTAG00000046192/ENSBTAG00000048706/ENSBTAG00000063884/ENSBTAG00000013671	POP4/TCOF1/NOL6/RAN/NXT1/XRN2/CSNK2A2/REXO1/RBM28/POP5/RRP7/POP1/GNL3L/AK6/ENSBTAG00000048706/RPP38/UTP14A	bta:614870/bta:513591/bta:782674/bta:540457/bta:520351/bta:517417/bta:282420/bta:512048/bta:507132/bta:507410/bta:512692/bta:511306/bta:507679/bta:102216273/bta:616675/bta:511723/bta:505324	17
bta04936	Alcoholic liver disease	34/2364	140/9183	0.685452	0.901535	ENSBTAG00000010815/ENSBTAG00000010639/ENSBTAG00000013454/ENSBTAG00000009727/ENSBTAG00000017636/ENSBTAG00000019828/ENSBTAG00000030182/ENSBTAG00000000013/ENSBTAG00000001400/ENSBTAG00000011196/ENSBTAG00000016048/ENSBTAG00000017514/ENSBTAG00000052577/ENSBTAG00000022449/ENSBTAG00000004709/ENSBTAG00000016085/ENSBTAG00000033669/ENSBTAG00000012060/ENSBTAG00000013492/ENSBTAG00000006240/ENSBTAG00000018054/…	CAMKK2/MAP2K7/TAB2/ADIPOR1/AKT1/TAB1/MAPK11/PRKAA1/AKT2/C1QB/CPT1B/CCND1/ENSBTAG00000052577/SCD5/MAPK9/IRAK1/IL17RC/LPIN2/PRKAG3/TLR4/FABP1/TCF7L1/TICAM1/C1QA/IKBKE/FASN/MAPK12/MAPK10/FADD/ADH6/MAP2K3/CPT1C/TNF/SCD	bta:509084/bta:787278/bta:540203/bta:407235/bta:280991/bta:519958/bta:618906/bta:540404/bta:534923/bta:509968/bta:509459/bta:524530/bta:280678/bta:617419/bta:537631/bta:533953/bta:504855/bta:514448/bta:511961/bta:281536/bta:327700/bta:515303/bta:510427/bta:534961/bta:533216/bta:281152/bta:512943/bta:537631/bta:493720/bta:510551/bta:516039/bta:513710/bta:280943/bta:280924	34
bta00563	Glycosylphosphatidylinositol (GPI)-anchor biosynthesis	7/2364	30/9183	0.686008	0.901535	ENSBTAG00000076222/ENSBTAG00000011732/ENSBTAG00000011659/ENSBTAG00000072315/ENSBTAG00000004982/ENSBTAG00000013273/ENSBTAG00000016122	PGAP4/PGAP3/PIGZ/PIGQ/GPLD1/PIGL/PIGT	bta:786832/bta:513258/bta:104968672/bta:508048/bta:287025/bta:507080/bta:504724	7
bta00270	Cysteine and methionine metabolism	11/2364	47/9183	0.696583	0.911939	ENSBTAG00000012350/ENSBTAG00000038234/ENSBTAG00000000160/ENSBTAG00000002524/ENSBTAG00000005304/ENSBTAG00000009462/ENSBTAG00000039719/ENSBTAG00000016446/ENSBTAG00000005766/ENSBTAG00000018382/ENSBTAG00000021143	MAT2B/BHMT2/CBS/MRI1/SRM/MDH2/PHGDH/GOT1L1/IL4I1/SMS/DNMT3A	bta:614177/bta:616683/bta:514525/bta:534734/bta:505916/bta:281306/bta:505103/bta:507913/bta:104968452/bta:615950/bta:359716	11
bta03320	PPAR signaling pathway	18/2364	76/9183	0.701441	0.91424	ENSBTAG00000002880/ENSBTAG00000015505/ENSBTAG00000016775/ENSBTAG00000032436/ENSBTAG00000016048/ENSBTAG00000017542/ENSBTAG00000022449/ENSBTAG00000003898/ENSBTAG00000016819/ENSBTAG00000018054/ENSBTAG00000000602/ENSBTAG00000002473/ENSBTAG00000014649/ENSBTAG00000015164/ENSBTAG00000038464/ENSBTAG00000001936/ENSBTAG00000012205/ENSBTAG00000055207	SORBS1/FADS2/SLC27A1/UBC/CPT1B/PPARD/SCD5/HMGCS2/FABP3/FABP1/RXRB/ANGPTL4/CPT2/SLC27A5/PLIN5/PCK1/CPT1C/SCD	bta:504625/bta:521822/bta:513787/bta:444874/bta:509459/bta:353106/bta:617419/bta:503684/bta:281758/bta:327700/bta:504943/bta:509963/bta:504502/bta:533016/bta:531199/bta:282855/bta:513710/bta:280924	18
bta04918	Thyroid hormone synthesis	17/2364	72/9183	0.703671	0.91424	ENSBTAG00000009828/ENSBTAG00000001246/ENSBTAG00000038523/ENSBTAG00000018777/ENSBTAG00000043553/ENSBTAG00000056084/ENSBTAG00000016629/ENSBTAG00000071891/ENSBTAG00000020455/ENSBTAG00000010215/ENSBTAG00000015392/ENSBTAG00000015802/ENSBTAG00000017489/ENSBTAG00000019079/ENSBTAG00000025101/ENSBTAG00000055050/ENSBTAG00000016239	FXYD2/ATP1A1/ATP1A4/ADCY5/GPX3/PLCB3/ADCY9/PRKCA/ITPR1/CREB3L3/TTF2/CREB3L2/TSHR/PLCB2/ASGR2/TPO/DUOXA2	bta:281773/bta:282144/bta:537960/bta:505740/bta:281210/bta:515669/bta:525482/bta:282001/bta:317697/bta:513010/bta:531369/bta:785086/bta:281553/bta:508888/bta:531519/bta:525013/bta:514414	17
bta00250	Alanine, aspartate and glutamate metabolism	8/2364	35/9183	0.713206	0.91966	ENSBTAG00000020747/ENSBTAG00000005797/ENSBTAG00000002215/ENSBTAG00000002980/ENSBTAG00000016446/ENSBTAG00000017616/ENSBTAG00000005766/ENSBTAG00000017894	ASS1/AGXT/GFPT2/GPT2/GOT1L1/ADSS1/IL4I1/CAD	bta:280726/bta:789572/bta:530101/bta:618400/bta:507913/bta:784089/bta:104968452/bta:504261	8
bta01210	2-Oxocarboxylic acid metabolism	8/2364	35/9183	0.713206	0.91966	ENSBTAG00000020527/ENSBTAG00000077298/ENSBTAG00000005797/ENSBTAG00000006429/ENSBTAG00000000555/ENSBTAG00000002980/ENSBTAG00000014093/ENSBTAG00000016446	IDH1/ENSBTAG00000077298/AGXT/ACO2/ACO1/GPT2/IDH2/GOT1L1	bta:281235/bta:512723/bta:789572/bta:280976/bta:512995/bta:618400/bta:327669/bta:507913	8
bta00100	Steroid biosynthesis	4/2364	18/9183	0.719247	0.923976	ENSBTAG00000004688/ENSBTAG00000005623/ENSBTAG00000016906/ENSBTAG00000016465	DHCR24/SOAT2/CYP27B1/DHCR7	bta:533726/bta:513554/bta:539630/bta:514745	4
bta05012	Parkinson disease	73/2364	300/9183	0.735271	0.941037	ENSBTAG00000019096/ENSBTAG00000061461/ENSBTAG00000012726/ENSBTAG00000006084/ENSBTAG00000002799/ENSBTAG00000008191/ENSBTAG00000008320/ENSBTAG00000012653/ENSBTAG00000015853/ENSBTAG00000016711/ENSBTAG00000020124/ENSBTAG00000027962/ENSBTAG00000032436/ENSBTAG00000052280/ENSBTAG00000077090/ENSBTAG00000077200/ENSBTAG00000027416/ENSBTAG00000002714/ENSBTAG00000005127/ENSBTAG00000009334/ENSBTAG00000009534/…	UQCRC1/ENSBTAG00000061461/PSMB5/PINK1/SLC39A5/SLC39A7/SEPTIN5/CAMK2B/SDHC/PPIF/HTRA2/ENSBTAG00000027962/UBC/NDUFA7/PSMD13/ENSBTAG00000077200/ENSBTAG00000027416/GNAI1/PSMA7/NDUFA5/NDUFB10/SLC6A3/ERN1/ADORA2A/ADCY5/SOD1/NDUFA11/PSMD3/PSMD8/NDUFA8/MAPK9/ATP5MC2/CAMK2G/PLCG1/KLC2/CAMK2A/NDUFV3/COX3/TUBB2A/ENSBTAG00000053121/TUBB2B/ENSBTAG00000058395/TXN2/SLC39A3/ATP5MC1/PRKN/NDUFB9/ENSBTAG00000027412…	bta:282393/bta:281640/bta:534640/bta:510683/bta:511782/bta:540716/bta:615408/bta:525416/bta:327696/bta:414346/bta:523039/bta:327696/bta:444874/bta:338063/bta:513525/bta:534640/bta:104973792/bta:281790/bta:505050/bta:327714/bta:327701/bta:788410/bta:112442685/bta:617828/bta:505740/bta:281495/bta:326346/bta:504937/bta:512891/bta:327710/bta:537631/bta:337887/bta:282162/bta:281987/bta:518136/bta:5307…	73
bta00531	Glycosaminoglycan degradation	5/2364	23/9183	0.743815	0.948433	ENSBTAG00000004568/ENSBTAG00000007002/ENSBTAG00000000483/ENSBTAG00000012981/ENSBTAG00000017465	GALNS/IDUA/HYAL1/HEXA/GNS	bta:515809/bta:511050/bta:515397/bta:504468/bta:512444	5
bta04744	Phototransduction	6/2364	28/9183	0.764843	0.971634	ENSBTAG00000027416/ENSBTAG00000017751/ENSBTAG00000058395/ENSBTAG00000019963/ENSBTAG00000017480/ENSBTAG00000008773	ENSBTAG00000027416/RGS9/ENSBTAG00000058395/GRK1/PDE6B/GUCY2D	bta:104973792/bta:281453/bta:104973792/bta:281457/bta:281974/bta:282245	6
bta00920	Sulfur metabolism	2/2364	10/9183	0.772457	0.974091	ENSBTAG00000004379/ENSBTAG00000012961	ETHE1/PAPSS1	bta:509150/bta:504439	2
bta04122	Sulfur relay system	2/2364	10/9183	0.772457	0.974091	ENSBTAG00000023365/ENSBTAG00000006962	CTU1/NFS1	bta:100297056/bta:517656	2
bta00410	beta-Alanine metabolism	7/2364	33/9183	0.783214	0.98096	ENSBTAG00000012054/ENSBTAG00000001325/ENSBTAG00000013093/ENSBTAG00000007829/ENSBTAG00000007484/ENSBTAG00000015038/ENSBTAG00000021428	ALDH3B2/UPB1/ALDH3B1/CSAD/ACADS/HADHA/CNDP1	bta:508879/bta:504557/bta:511469/bta:516241/bta:511222/bta:281810/bta:614200	7
bta04980	Cobalamin transport and metabolism	3/2364	15/9183	0.783624	0.98096	ENSBTAG00000005178/ENSBTAG00000004403/ENSBTAG00000006170	MMAB/CD320/ZNF76	bta:617636/bta:505043/bta:100300346	3
bta05204	Chemical carcinogenesis - DNA adducts	12/2364	55/9183	0.792202	0.987348	ENSBTAG00000069637/ENSBTAG00000062982/ENSBTAG00000023384/ENSBTAG00000030629/ENSBTAG00000075982/ENSBTAG00000006546/ENSBTAG00000040298/ENSBTAG00000008635/ENSBTAG00000037673/ENSBTAG00000040290/ENSBTAG00000000140/ENSBTAG00000000170	ENSBTAG00000069637/ENSBTAG00000062982/CBR1/MGC127133/ENSBTAG00000075982/GSTA2/GSTT1/SULT1A1/GSTM5/GSTO2/EPHX1/GSTT4	bta:615537/bta:511743/bta:515946/bta:510180/bta:517724/bta:281805/bta:517724/bta:282485/bta:783879/bta:613905/bta:535293/bta:506093	12
bta03060	Protein export	6/2364	29/9183	0.795301	0.987348	ENSBTAG00000011954/ENSBTAG00000013629/ENSBTAG00000026191/ENSBTAG00000002327/ENSBTAG00000004937/ENSBTAG00000000475	SEC11C/GET1/GET4/TMEM208/SEC61A1/IMMP1L	bta:504842/bta:509739/bta:618954/bta:507222/bta:505064/bta:617161	6
bta05143	African trypanosomiasis	11/2364	51/9183	0.798615	0.987348	ENSBTAG00000007307/ENSBTAG00000006709/ENSBTAG00000056084/ENSBTAG00000071891/ENSBTAG00000034848/ENSBTAG00000018198/ENSBTAG00000019079/ENSBTAG00000049560/ENSBTAG00000025471/ENSBTAG00000073706/ENSBTAG00000076876	SELE/NPPA/PLCB3/PRKCA/F2RL1/TLR9/PLCB2/ENSBTAG00000049560/TNF/ENSBTAG00000073706/ENSBTAG00000076876	bta:281484/bta:281355/bta:515669/bta:282001/bta:526525/bta:282602/bta:508888/bta:281839/bta:280943/bta:524810/bta:524810	11
bta05161	Hepatitis B	38/2364	164/9183	0.801362	0.987348	ENSBTAG00000010639/ENSBTAG00000013454/ENSBTAG00000017636/ENSBTAG00000006366/ENSBTAG00000019828/ENSBTAG00000020457/ENSBTAG00000030182/ENSBTAG00000001400/ENSBTAG00000003971/ENSBTAG00000004736/ENSBTAG00000012511/ENSBTAG00000018984/ENSBTAG00000045748/ENSBTAG00000000656/ENSBTAG00000002350/ENSBTAG00000004709/ENSBTAG00000013988/ENSBTAG00000014400/ENSBTAG00000016085/ENSBTAG00000017122/ENSBTAG00000019302/…	MAP2K7/TAB2/AKT1/NFATC4/TAB1/TGFB1/MAPK11/AKT2/E2F1/GRB2/BAD/PIK3CD/RAF1/NFATC1/PIK3R2/MAPK9/BID/E2F2/IRAK1/HSPG2/BCL2/TLR4/TICAM1/PRKCA/PIK3R3/STAT5B/CREB3L3/IKBKE/CREB3L2/MAPK12/MAPK10/MMP9/FADD/SRC/MAP2K3/TNF/BAX/IRF7	bta:787278/bta:540203/bta:280991/bta:788119/bta:519958/bta:282089/bta:618906/bta:534923/bta:535369/bta:535298/bta:615013/bta:504531/bta:521196/bta:511224/bta:282308/bta:537631/bta:510373/bta:617024/bta:533953/bta:444872/bta:281020/bta:281536/bta:510427/bta:282001/bta:286865/bta:282376/bta:513010/bta:533216/bta:785086/bta:512943/bta:537631/bta:282871/bta:493720/bta:535742/bta:516039/bta:280943/bta…	38
bta03082	ATP-dependent chromatin remodeling	29/2364	127/9183	0.80312	0.987348	ENSBTAG00000011849/ENSBTAG00000055650/ENSBTAG00000020544/ENSBTAG00000004073/ENSBTAG00000005578/ENSBTAG00000017610/ENSBTAG00000037935/ENSBTAG00000001840/ENSBTAG00000008412/ENSBTAG00000010506/ENSBTAG00000031468/ENSBTAG00000032517/ENSBTAG00000050122/ENSBTAG00000057972/ENSBTAG00000067452/ENSBTAG00000005030/ENSBTAG00000020268/ENSBTAG00000031716/ENSBTAG00000000343/ENSBTAG00000020423/ENSBTAG00000003034/…	HDAC2/H2BC3/BCL7B/MTA3/KAT5/NFRKB/SMARCD1/INO80B/BCL7C/MEAF6/ENSBTAG00000031468/BCL7A/H2AC20/H2AC6/H2AX/INO80E/RSF1/MRGBP/ZNHIT1/EP400/GATAD2A/BRD9/SMARCB1/MCRS1/C19H17orf49/H2AJ/ACTR5/TFPT/SMARCC1	bta:407223/bta:524808/bta:615062/bta:512854/bta:505619/bta:510304/bta:533232/bta:509187/bta:618295/bta:540599/bta:614881/bta:616240/bta:513666/bta:506900/bta:531733/bta:614852/bta:541248/bta:616297/bta:514997/bta:538310/bta:508384/bta:615865/bta:537412/bta:514410/bta:512885/bta:618489/bta:100297865/bta:506610/bta:522045	29
bta03083	Polycomb repressive complex	18/2364	82/9183	0.819284	0.999746	ENSBTAG00000011849/ENSBTAG00000026848/ENSBTAG00000048067/ENSBTAG00000071676/ENSBTAG00000011345/ENSBTAG00000018884/ENSBTAG00000003500/ENSBTAG00000016958/ENSBTAG00000019310/ENSBTAG00000002083/ENSBTAG00000004962/ENSBTAG00000018205/ENSBTAG00000031789/ENSBTAG00000003687/ENSBTAG00000046724/ENSBTAG00000010616/ENSBTAG00000077947/ENSBTAG00000006222	HDAC2/ENSBTAG00000026848/EPOP/ENSBTAG00000071676/SFMBT1/RING1/DCAF7/PHF19/FOXK1/AUTS2/BCORL1/PHC1/FBRS/FOXK2/CBX6/MBD6/ENSBTAG00000077947/TFDP2	bta:407223/bta:615427/bta:100296460/bta:100849063/bta:511984/bta:100125778/bta:516678/bta:532056/bta:781626/bta:615936/bta:540023/bta:540021/bta:615050/bta:532359/bta:513830/bta:783807/bta:522819/bta:534579	18
bta00982	Drug metabolism - cytochrome P450	11/2364	52/9183	0.819716	0.999746	ENSBTAG00000069637/ENSBTAG00000012054/ENSBTAG00000062982/ENSBTAG00000013093/ENSBTAG00000075982/ENSBTAG00000006546/ENSBTAG00000040298/ENSBTAG00000037673/ENSBTAG00000040290/ENSBTAG00000000170/ENSBTAG00000006991	ENSBTAG00000069637/ALDH3B2/ENSBTAG00000062982/ALDH3B1/ENSBTAG00000075982/GSTA2/GSTT1/GSTM5/GSTO2/GSTT4/ADH6	bta:615537/bta:508879/bta:511743/bta:511469/bta:517724/bta:281805/bta:517724/bta:783879/bta:613905/bta:506093/bta:510551	11
bta04714	Thermogenesis	59/2364	253/9183	0.833031	0.999746	ENSBTAG00000019096/ENSBTAG00000061461/ENSBTAG00000015853/ENSBTAG00000021359/ENSBTAG00000027962/ENSBTAG00000030182/ENSBTAG00000037935/ENSBTAG00000052280/ENSBTAG00000010778/ENSBTAG00000000013/ENSBTAG00000004736/ENSBTAG00000006709/ENSBTAG00000009175/ENSBTAG00000009334/ENSBTAG00000009534/ENSBTAG00000015294/ENSBTAG00000016048/ENSBTAG00000018248/ENSBTAG00000018777/ENSBTAG00000019025/ENSBTAG00000021741/…	UQCRC1/ENSBTAG00000061461/SDHC/ENSBTAG00000021359/ENSBTAG00000027962/MAPK11/SMARCD1/NDUFA7/NDUFAF1/PRKAA1/GRB2/NPPA/RPS6KB2/NDUFA5/NDUFB10/COX10/CPT1B/MGLL/ADCY5/NDUFA11/RPS6KA2/LIPE/NDUFA8/PNPLA2/ATP5MC2/RPS6KB1/ADRB3/NDUFV3/COX3/ENSBTAG00000053121/PRKAG3/ATP5MC1/NDUFB9/NPPB/ADCY9/TSC1/NPR1/SMARCB1/CREB3L3/FGF21/NDUFS8/CPT2/COX19/CREB3L2/COX4I2/NDUFAF3/MAPK12/COA3/NDUFC1/TSC1/MAP2K3/CPT1C/COX7A2…	bta:282393/bta:281640/bta:327696/bta:531747/bta:327696/bta:618906/bta:533232/bta:338063/bta:541232/bta:540404/bta:535298/bta:281355/bta:506083/bta:327714/bta:327701/bta:511440/bta:509459/bta:505290/bta:505740/bta:326346/bta:517953/bta:286879/bta:327710/bta:508493/bta:337887/bta:404181/bta:281606/bta:327717/bta:3283883/bta:444878/bta:511961/bta:338053/bta:327660/bta:508734/bta:525482/bta:533440/bt…	59
bta04151	PI3K-Akt signaling pathway	89/2364	375/9183	0.833676	0.999746	ENSBTAG00000010598/ENSBTAG00000013755/ENSBTAG00000003658/ENSBTAG00000016542/ENSBTAG00000017636/ENSBTAG00000000057/ENSBTAG00000001462/ENSBTAG00000003061/ENSBTAG00000008134/ENSBTAG00000011699/ENSBTAG00000013688/ENSBTAG00000016043/ENSBTAG00000016515/ENSBTAG00000021798/ENSBTAG00000047078/ENSBTAG00000049808/ENSBTAG00000055290/ENSBTAG00000013155/ENSBTAG00000000013/ENSBTAG00000000413/ENSBTAG00000000820/…	EIF4E2/ITGB5/RELN/LAMB3/AKT1/THBS3/FLT4/LAMA5/BDNF/CDC37/PGF/GNB3/EFNA5/ERBB2/NTF4/IL3RA/ENSBTAG00000055290/COL2A1/PRKAA1/NRTN/GNG11/AKT2/GRB2/FGFR3/NGF/RPS6KB2/COL6A1/BAD/INS/IGF2/CCND1/PIK3CD/PPP2R5C/BCL2L11/RAF1/ENSBTAG00000052803/PDGFRB/CSF1R/NR4A1/PIK3R2/NTRK1/PIK3R5/ITGA2B/EGFR/RPS6KB1/PRP1/MYB/LPAR5/BCL2/ARTN/VEGFB/TLR4/ANGPT4/PRKCA/RET/TGFA/THBS1/PIK3R3/EIF4E1B/TSC1/SPP1/VEGFA/CREB3L3/FGF…	bta:519920/bta:282564/bta:281450/bta:529939/bta:280991/bta:504323/bta:338031/bta:506751/bta:617701/bta:520883/bta:280894/bta:513340/bta:616742/bta:505709/bta:506660/bta:100299249/bta:530599/bta:407142/bta:540404/bta:525562/bta:511812/bta:534923/bta:535298/bta:281769/bta:281350/bta:506083/bta:511422/bta:615013/bta:280829/bta:281240/bta:524530/bta:504531/bta:505757/bta:507390/bta:521196/bta:1002987…	89
bta04727	GABAergic synapse	18/2364	83/9183	0.835125	0.999746	ENSBTAG00000014525/ENSBTAG00000016043/ENSBTAG00000000820/ENSBTAG00000002714/ENSBTAG00000014179/ENSBTAG00000014828/ENSBTAG00000018777/ENSBTAG00000002779/ENSBTAG00000016629/ENSBTAG00000071891/ENSBTAG00000010660/ENSBTAG00000020645/ENSBTAG00000037616/ENSBTAG00000047491/ENSBTAG00000052414/ENSBTAG00000008938/ENSBTAG00000008672/ENSBTAG00000011765	SLC6A13/GNB3/GNG11/GNAI1/SLC12A5/CACNA1A/ADCY5/GABRP/ADCY9/PRKCA/CACNA1C/GNAI2/KCNJ6/CACNA1S/HAP1/SRC/GABRD/GABARAPL1	bta:523784/bta:513340/bta:511812/bta:281790/bta:510157/bta:282648/bta:505740/bta:517459/bta:525482/bta:282001/bta:408015/bta:281791/bta:520743/bta:100337204/bta:618422/bta:535742/bta:508711/bta:338472	18
bta00062	Fatty acid elongation	5/2364	26/9183	0.837719	0.999746	ENSBTAG00000004436/ENSBTAG00000000087/ENSBTAG00000017253/ENSBTAG00000015038/ENSBTAG00000023607	PPT2/HSD17B12/MECR/HADHA/HACD2	bta:516797/bta:789567/bta:353301/bta:281810/bta:613886	5
bta04981	Folate transport and metabolism	13/2364	62/9183	0.84371	0.999746	ENSBTAG00000047110/ENSBTAG00000071467/ENSBTAG00000013642/ENSBTAG00000060485/ENSBTAG00000038234/ENSBTAG00000046041/ENSBTAG00000059308/ENSBTAG00000071004/ENSBTAG00000027684/ENSBTAG00000008994/ENSBTAG00000021090/ENSBTAG00000076809/ENSBTAG00000071393	ENSBTAG00000047110/ENSBTAG00000071467/SLC22A6/ENSBTAG00000060485/BHMT2/ENSBTAG00000046041/ENSBTAG00000059308/ENSBTAG00000071004/FOLR2/FPGS/ABCC1/ENSBTAG00000076809/FOLR3	bta:519202/bta:515333/bta:407180/bta:509854/bta:616683/bta:784305/bta:522174/bta:522174/bta:507672/bta:505809/bta:281588/bta:107131218/bta:516067	13
bta04218	Cellular senescence	35/2364	156/9183	0.852456	0.999746	ENSBTAG00000025462/ENSBTAG00000017636/ENSBTAG00000006366/ENSBTAG00000009586/ENSBTAG00000015875/ENSBTAG00000020457/ENSBTAG00000030182/ENSBTAG00000027416/ENSBTAG00000001400/ENSBTAG00000003971/ENSBTAG00000017514/ENSBTAG00000018984/ENSBTAG00000045748/ENSBTAG00000000656/ENSBTAG00000002350/ENSBTAG00000014400/ENSBTAG00000016005/ENSBTAG00000017860/ENSBTAG00000038107/ENSBTAG00000058395/ENSBTAG00000003033/…	GADD45B/AKT1/NFATC4/CDC25A/FOXM1/TGFB1/MAPK11/ENSBTAG00000027416/AKT2/E2F1/CCND1/PIK3CD/RAF1/NFATC1/PIK3R2/E2F2/PPP3CA/HIPK2/MAPKAPK2/ENSBTAG00000058395/GADD45G/RASSF5/HIPK4/ITPR1/PIK3R3/CAPN8/ENSBTAG00000005182/TSC1/MAPK12/TSC1/ETS1/MAP2K3/SERPINE1/SLC25A6/ATM	bta:618405/bta:280991/bta:788119/bta:520188/bta:513643/bta:282089/bta:618906/bta:104973792/bta:534923/bta:535369/bta:524530/bta:504531/bta:521196/bta:511224/bta:282308/bta:617024/bta:286852/bta:512233/bta:788091/bta:104973792/bta:504939/bta:539767/bta:520157/bta:317697/bta:286865/bta:281662/bta:407173/bta:533440/bta:512943/bta:533440/bta:540313/bta:516039/bta:281375/bta:282480/bta:526824	35
bta00053	Ascorbate and aldarate metabolism	3/2364	17/9183	0.852764	0.999746	ENSBTAG00000062982/ENSBTAG00000002559/ENSBTAG00000000497	ENSBTAG00000062982/MIOX/AKR1A1	bta:511743/bta:508591/bta:618607	3
bta00130	Ubiquinone and other terpenoid-quinone biosynthesis	2/2364	12/9183	0.85513	0.999746	ENSBTAG00000004664/ENSBTAG00000000405	COQ4/VKORC1	bta:511987/bta:445422	2
bta03020	RNA polymerase	7/2364	36/9183	0.855997	0.999746	ENSBTAG00000020776/ENSBTAG00000018044/ENSBTAG00000013910/ENSBTAG00000014166/ENSBTAG00000033252/ENSBTAG00000013259/ENSBTAG00000010036	POLR2E/POLR3E/POLR3GL/POLR1B/ENSBTAG00000033252/POLR3A/POLR3D	bta:512971/bta:100140537/bta:505641/bta:282342/bta:539061/bta:540308/bta:508049	7
bta04640	Hematopoietic cell lineage	25/2364	115/9183	0.864289	0.999746	ENSBTAG00000000273/ENSBTAG00000049808/ENSBTAG00000057283/ENSBTAG00000063561/ENSBTAG00000012771/ENSBTAG00000000963/ENSBTAG00000001570/ENSBTAG00000002581/ENSBTAG00000004270/ENSBTAG00000005273/ENSBTAG00000008165/ENSBTAG00000011421/ENSBTAG00000062284/ENSBTAG00000003255/ENSBTAG00000014666/ENSBTAG00000014907/ENSBTAG00000019588/ENSBTAG00000076960/ENSBTAG00000011359/ENSBTAG00000025471/ENSBTAG00000073706/…	IL5RA/IL3RA/IL11/ENSBTAG00000063561/CSF1R/ENSBTAG00000000963/CSF2/BOLA-DYA/FCER2/IL1R1/ITGA2B/CD37/ENSBTAG00000062284/CD4/GP9/IL11RA/BOLA-DQB1/ENSBTAG00000076960/CD7/TNF/ENSBTAG00000073706/ENSBTAG00000076876/CD34/BOLA-DRA/BOLA-DQA5	bta:615848/bta:100299249/bta:100337295/bta:618294/bta:509418/bta:507767/bta:281095/bta:282497/bta:407106/bta:515640/bta:515011/bta:508751/bta:100336606/bta:407098/bta:617668/bta:508932/bta:539241/bta:100299249/bta:510073/bta:280943/bta:524810/bta:524810/bta:281051/bta:506214/bta:282494	25
bta04979	Cholesterol metabolism	9/2364	46/9183	0.872794	0.999746	ENSBTAG00000001077/ENSBTAG00000005623/ENSBTAG00000008849/ENSBTAG00000010123/ENSBTAG00000000073/ENSBTAG00000002473/ENSBTAG00000009570/ENSBTAG00000011729/ENSBTAG00000018073	OSBPL5/SOAT2/SORT1/APOE/LRPAP1/ANGPTL4/ANGPTL8/STARD3/TSPO	bta:532690/bta:513554/bta:511591/bta:281004/bta:504957/bta:509963/bta:101902412/bta:511267/bta:281033	9
bta03030	DNA replication	7/2364	37/9183	0.875326	0.999746	ENSBTAG00000010721/ENSBTAG00000009661/ENSBTAG00000010931/ENSBTAG00000014595/ENSBTAG00000017021/ENSBTAG00000018589/ENSBTAG00000015595	MCM3/RNASEH2A/SSBP1/LIG1/MCM4/RFC2/MCM5	bta:281302/bta:512830/bta:515765/bta:100124507/bta:504367/bta:508652/bta:506970	7
bta03450	Non-homologous end-joining	2/2364	13/9183	0.885233	0.999746	ENSBTAG00000003576/ENSBTAG00000017019	POLL/PRKDC	bta:522307/bta:512740	2
bta00071	Fatty acid degradation	7/2364	38/9183	0.89245	0.999746	ENSBTAG00000016048/ENSBTAG00000009965/ENSBTAG00000007484/ENSBTAG00000014649/ENSBTAG00000006991/ENSBTAG00000012205/ENSBTAG00000015038	CPT1B/ECI1/ACADS/CPT2/ADH6/CPT1C/HADHA	bta:509459/bta:535174/bta:511222/bta:504502/bta:510551/bta:513710/bta:281810	7
bta04216	Ferroptosis	10/2364	52/9183	0.89494	0.999746	ENSBTAG00000012462/ENSBTAG00000020757/ENSBTAG00000055808/ENSBTAG00000069936/ENSBTAG00000066180/ENSBTAG00000013240/ENSBTAG00000065052/ENSBTAG00000015582/ENSBTAG00000071436/ENSBTAG00000038111	MAP1LC3C/PCBP2/ENSBTAG00000055808/ENSBTAG00000069936/ENSBTAG00000066180/SLC3A2/ENSBTAG00000065052/HMOX1/MAP1LC3A/ENSBTAG00000038111	bta:507432/bta:540653/bta:286861/bta:286861/bta:286861/bta:507107/bta:286861/bta:513221/bta:514547/bta:286861	10
bta05208	Chemical carcinogenesis - reactive oxygen species	59/2364	261/9183	0.895242	0.999746	ENSBTAG00000019096/ENSBTAG00000061461/ENSBTAG00000069637/ENSBTAG00000010639/ENSBTAG00000017636/ENSBTAG00000008004/ENSBTAG00000015853/ENSBTAG00000016711/ENSBTAG00000027962/ENSBTAG00000030182/ENSBTAG00000052280/ENSBTAG00000061619/ENSBTAG00000001400/ENSBTAG00000004736/ENSBTAG00000009334/ENSBTAG00000009534/ENSBTAG00000012511/ENSBTAG00000018854/ENSBTAG00000018984/ENSBTAG00000019025/ENSBTAG00000023384/…	UQCRC1/ENSBTAG00000061461/ENSBTAG00000069637/MAP2K7/AKT1/NCF2/SDHC/PPIF/ENSBTAG00000027962/MAPK11/NDUFA7/CYBA/AKT2/GRB2/NDUFA5/NDUFB10/BAD/SOD1/PIK3CD/NDUFA11/CBR1/MGC127133/RAF1/PIK3R2/NDUFA8/MAPK9/ATP5MC2/EGFR/NDUFV3/COX3/ENSBTAG00000053121/ENSBTAG00000075982/GSTA2/ATP5MC1/NDUFB9/ENSBTAG00000027412/AHRR/GSTT1/AKR1A1/PIK3R3/VEGFA/NDUFS8/COX4I2/MAPK12/MAPK10/GSTM5/NDUFC1/GSTO2/EPHX1/GSTT4/SRC/COX…	bta:282393/bta:281640/bta:615537/bta:787278/bta:280991/bta:281346/bta:327696/bta:414346/bta:327696/bta:618906/bta:338063/bta:281111/bta:534923/bta:535298/bta:327714/bta:327701/bta:615013/bta:281495/bta:504531/bta:326346/bta:515946/bta:510180/bta:521196/bta:282308/bta:327710/bta:537631/bta:337887/bta:407217/bta:327717/bta:3283883/bta:444878/bta:517724/bta:281805/bta:338053/bta:327660/bta:281495/bt…	59
bta03430	Mismatch repair	4/2364	24/9183	0.9001	0.999746	ENSBTAG00000019279/ENSBTAG00000010931/ENSBTAG00000014595/ENSBTAG00000018589	MLH3/SSBP1/LIG1/RFC2	bta:786279/bta:515765/bta:100124507/bta:508652	4
bta00640	Propanoate metabolism	5/2364	29/9183	0.901329	0.999746	ENSBTAG00000015221/ENSBTAG00000004281/ENSBTAG00000007484/ENSBTAG00000010672/ENSBTAG00000015038	PCCB/ACSS1/ACADS/PCCA/HADHA	bta:515902/bta:282873/bta:511222/bta:614302/bta:281810	5
bta00340	Histidine metabolism	3/2364	19/9183	0.901769	0.999746	ENSBTAG00000012054/ENSBTAG00000013093/ENSBTAG00000021428	ALDH3B2/ALDH3B1/CNDP1	bta:508879/bta:511469/bta:614200	3
bta04623	Cytosolic DNA-sensing pathway	17/2364	84/9183	0.903243	0.999746	ENSBTAG00000020776/ENSBTAG00000074970/ENSBTAG00000018044/ENSBTAG00000020535/ENSBTAG00000013910/ENSBTAG00000021474/ENSBTAG00000033252/ENSBTAG00000066072/ENSBTAG00000013259/ENSBTAG00000002296/ENSBTAG00000010036/ENSBTAG00000010408/ENSBTAG00000012216/ENSBTAG00000073119/ENSBTAG00000001778/ENSBTAG00000018422/ENSBTAG00000047680	POLR2E/ENSBTAG00000074970/POLR3E/PYCARD/POLR3GL/GSDMD/ENSBTAG00000033252/CCL5/POLR3A/STING1/POLR3D/IKBKE/MLKL/FADD/NFKBIB/RIPK3/IRF7	bta:512971/bta:617224/bta:100140537/bta:282846/bta:505641/bta:513939/bta:539061/bta:327712/bta:540308/bta:533661/bta:508049/bta:533216/bta:790225/bta:493720/bta:525408/bta:507427/bta:100125591	17
bta05146	Amoebiasis	27/2364	128/9183	0.907722	0.999746	ENSBTAG00000016542/ENSBTAG00000003061/ENSBTAG00000006982/ENSBTAG00000020457/ENSBTAG00000055290/ENSBTAG00000017060/ENSBTAG00000018984/ENSBTAG00000057194/ENSBTAG00000071839/ENSBTAG00000000963/ENSBTAG00000001570/ENSBTAG00000002350/ENSBTAG00000005273/ENSBTAG00000056084/ENSBTAG00000006240/ENSBTAG00000071891/ENSBTAG00000002979/ENSBTAG00000006894/ENSBTAG00000012181/ENSBTAG00000017473/ENSBTAG00000019079/…	LAMB3/LAMA5/RAB5C/TGFB1/ENSBTAG00000055290/ITGB2/PIK3CD/SERPINB6/ENSBTAG00000071839/ENSBTAG00000000963/CSF2/PIK3R2/IL1R1/PLCB3/TLR4/PRKCA/PIK3R3/NOS2/GNA11/LAMC3/PLCB2/LAMB2/ENSBTAG00000052909/TNF/ENSBTAG00000073706/ENSBTAG00000076876/RAB7B	bta:529939/bta:506751/bta:613749/bta:282089/bta:530599/bta:281877/bta:504531/bta:286854/bta:789571/bta:507767/bta:281095/bta:282308/bta:515640/bta:515669/bta:281536/bta:282001/bta:286865/bta:282876/bta:281788/bta:518914/bta:508888/bta:520167/bta:517356/bta:280943/bta:524810/bta:524810/bta:538050	27
bta04650	Natural killer cell mediated cytotoxicity	32/2364	150/9183	0.911988	0.999746	ENSBTAG00000018343/ENSBTAG00000020294/ENSBTAG00000007338/ENSBTAG00000010057/ENSBTAG00000004736/ENSBTAG00000016072/ENSBTAG00000017060/ENSBTAG00000018984/ENSBTAG00000045748/ENSBTAG00000011375/ENSBTAG00000000656/ENSBTAG00000001570/ENSBTAG00000002350/ENSBTAG00000013988/ENSBTAG00000016005/ENSBTAG00000017584/ENSBTAG00000038891/ENSBTAG00000060935/ENSBTAG00000063831/ENSBTAG00000071891/ENSBTAG00000002103/…	NCR3/PTPN6/TYROBP/GZMB/GRB2/SHC2/ITGB2/PIK3CD/RAF1/SHC3/NFATC1/CSF2/PIK3R2/BID/PPP3CA/PLCG1/ENSBTAG00000038891/ENSBTAG00000060935/ENSBTAG00000063831/PRKCA/PLCG2/PIK3R3/FCER1G/ENSBTAG00000049560/ENSBTAG00000063694/ENSBTAG00000076469/HCST/PAK1/TNF/ENSBTAG00000073706/ENSBTAG00000076876/ENSBTAG00000019432	bta:513769/bta:512312/bta:282390/bta:508646/bta:535298/bta:533455/bta:281877/bta:504531/bta:521196/bta:512696/bta:511224/bta:281095/bta:282308/bta:510373/bta:286852/bta:281987/bta:100336795/bta:786126/bta:508858/bta:282001/bta:100337091/bta:286865/bta:282226/bta:281839/bta:112443864/bta:100337091/bta:767892/bta:533729/bta:280943/bta:524810/bta:524810/bta:616254	32
bta00260	Glycine, serine and threonine metabolism	9/2364	49/9183	0.915466	0.999746	ENSBTAG00000005797/ENSBTAG00000000160/ENSBTAG00000039719/ENSBTAG00000013081/ENSBTAG00000004118/ENSBTAG00000004510/ENSBTAG00000008434/ENSBTAG00000009029/ENSBTAG00000014547	AGXT/CBS/PHGDH/PSPH/ALAS1/SARDH/GCAT/THA1/PGAM2	bta:789572/bta:514525/bta:505103/bta:533630/bta:534286/bta:614603/bta:319141/bta:507443/bta:515067	9
bta05203	Viral carcinogenesis	45/2364	206/9183	0.917346	0.999746	ENSBTAG00000011849/ENSBTAG00000058723/ENSBTAG00000008421/ENSBTAG00000015312/ENSBTAG00000016254/ENSBTAG00000001700/ENSBTAG00000003602/ENSBTAG00000003829/ENSBTAG00000006017/ENSBTAG00000021131/ENSBTAG00000069397/ENSBTAG00000004736/ENSBTAG00000007208/ENSBTAG00000010497/ENSBTAG00000011000/ENSBTAG00000012511/ENSBTAG00000017514/ENSBTAG00000018984/ENSBTAG00000002350/ENSBTAG00000003012/ENSBTAG00000010692/…	HDAC2/H2BC26/SCRIB/LTBR/HDAC5/CDC42/RBPJ/HPN/NFKB2/HNRNPK/ENSBTAG00000069397/GRB2/HDAC11/TRAF2/HDAC10/BAD/CCND1/PIK3CD/PIK3R2/TRAF1/SND1/RBPJL/TBPL2/MAPKAPK2/CCR5/BAK1/MAD1L1/PIK3R3/ENSBTAG00000005182/PSMC1/DNAJA3/STAT5B/CREB3L3/CREB3L2/HDAC7/KAT2A/IRF9/SRC/ENSBTAG00000075593/BAX/IRF7/MRPS18B/ENSBTAG00000017978/ENSBTAG00000061563/ENSBTAG00000067114	bta:407223/bta:520120/bta:100295316/bta:504653/bta:504242/bta:532712/bta:767928/bta:508148/bta:526392/bta:528135/bta:107131385/bta:535298/bta:519899/bta:512355/bta:510654/bta:615013/bta:524530/bta:504531/bta:282308/bta:540944/bta:404098/bta:540059/bta:615096/bta:788091/bta:497017/bta:514090/bta:517837/bta:286865/bta:407173/bta:506238/bta:513397/bta:282376/bta:513010/bta:785086/bta:509843/bta:5144…	45
bta02010	ABC transporters	18/2364	90/9183	0.918317	0.999746	ENSBTAG00000017666/ENSBTAG00000071467/ENSBTAG00000011800/ENSBTAG00000019294/ENSBTAG00000060485/ENSBTAG00000003038/ENSBTAG00000008464/ENSBTAG00000017053/ENSBTAG00000020766/ENSBTAG00000046041/ENSBTAG00000047254/ENSBTAG00000059308/ENSBTAG00000071004/ENSBTAG00000020551/ENSBTAG00000020607/ENSBTAG00000021090/ENSBTAG00000066763/ENSBTAG00000076809	ABCC5/ENSBTAG00000071467/ABCG4/ABCC9/ENSBTAG00000060485/TAP2/ABCB9/ABCB10/ABCA7/ENSBTAG00000046041/ABCA2/ENSBTAG00000059308/ENSBTAG00000071004/ABCD1/ABCB6/ABCC1/ENSBTAG00000066763/ENSBTAG00000076809	bta:528068/bta:515333/bta:508443/bta:100336551/bta:509854/bta:281586/bta:529923/bta:789800/bta:511762/bta:784305/bta:100299651/bta:522174/bta:522174/bta:515178/bta:783257/bta:281588/bta:505787/bta:107131218	18
bta00970	Aminoacyl-tRNA biosynthesis	7/2364	40/9183	0.920784	0.999746	ENSBTAG00000013914/ENSBTAG00000018065/ENSBTAG00000001780/ENSBTAG00000007315/ENSBTAG00000011471/ENSBTAG00000005631/ENSBTAG00000017557	GATB/YARS1/SARS2/LARS2/CARS2/VARS1/QRSL1	bta:533058/bta:281581/bta:282060/bta:504609/bta:506598/bta:505556/bta:532822	7
bta04115	p53 signaling pathway	15/2364	77/9183	0.921745	0.999746	ENSBTAG00000025462/ENSBTAG00000006385/ENSBTAG00000015604/ENSBTAG00000017514/ENSBTAG00000017622/ENSBTAG00000013988/ENSBTAG00000019634/ENSBTAG00000003033/ENSBTAG00000019302/ENSBTAG00000050313/ENSBTAG00000002006/ENSBTAG00000009183/ENSBTAG00000013340/ENSBTAG00000014465/ENSBTAG00000003111	GADD45B/ADGRB1/ZNF385A/CCND1/SIVA1/BID/PIDD1/GADD45G/BCL2/BBC3/THBS1/SHISA5/BAX/SERPINE1/ATM	bta:618405/bta:524070/bta:540045/bta:524530/bta:617931/bta:510373/bta:100137737/bta:504939/bta:281020/bta:782359/bta:281530/bta:616861/bta:280730/bta:281375/bta:526824	15
bta04610	Complement and coagulation cascades	15/2364	77/9183	0.921745	0.999746	ENSBTAG00000054761/ENSBTAG00000005397/ENSBTAG00000001244/ENSBTAG00000011196/ENSBTAG00000017060/ENSBTAG00000052577/ENSBTAG00000007148/ENSBTAG00000013125/ENSBTAG00000007153/ENSBTAG00000013973/ENSBTAG00000052909/ENSBTAG00000004362/ENSBTAG00000007268/ENSBTAG00000051726/ENSBTAG00000014465	MBL1/CD46/PLAT/C1QB/ITGB2/ENSBTAG00000052577/F2/PLAUR/C1QA/SERPIND1/ENSBTAG00000052909/SERPINC1/F13A1/ENSBTAG00000051726/SERPINE1	bta:497014/bta:280851/bta:281407/bta:509968/bta:281877/bta:280678/bta:280685/bta:281983/bta:534961/bta:100125764/bta:517356/bta:540261/bta:617881/bta:112441462/bta:281375	15
bta00620	Pyruvate metabolism	8/2364	45/9183	0.923593	0.999746	ENSBTAG00000077298/ENSBTAG00000007820/ENSBTAG00000009462/ENSBTAG00000000497/ENSBTAG00000004281/ENSBTAG00000001936/ENSBTAG00000006991/ENSBTAG00000039686	ENSBTAG00000077298/ENSBTAG00000007820/MDH2/AKR1A1/ACSS1/PCK1/ADH6/ACOT11	bta:512723/bta:540335/bta:281306/bta:618607/bta:282873/bta:282855/bta:510551/bta:525155	8
bta04975	Fat digestion and absorption	10/2364	55/9183	0.929869	0.999746	ENSBTAG00000075064/ENSBTAG00000016775/ENSBTAG00000004418/ENSBTAG00000021522/ENSBTAG00000039122/ENSBTAG00000018054/ENSBTAG00000070469/ENSBTAG00000000717/ENSBTAG00000011962/ENSBTAG00000050633	ENSBTAG00000075064/SLC27A1/PLA2G2E/ENSBTAG00000021522/PLA2G5/FABP1/ENSBTAG00000070469/PLPP2/PLA2G3/PLA2G2F	bta:618076/bta:513787/bta:506243/bta:613966/bta:614911/bta:327700/bta:614494/bta:504545/bta:527631/bta:541294	10
bta04950	Maturity onset diabetes of the young	4/2364	26/9183	0.9317	0.999746	ENSBTAG00000006431/ENSBTAG00000013003/ENSBTAG00000026344/ENSBTAG00000046010	NEUROG3/INS/MAFA/BHLHA15	bta:540130/bta:280829/bta:618421/bta:100848337	4
bta04977	Vitamin digestion and absorption	4/2364	26/9183	0.9317	0.999746	ENSBTAG00000015750/ENSBTAG00000003977/ENSBTAG00000010798/ENSBTAG00000021090	AMN/SLC52A3/SLC23A1/ABCC1	bta:767976/bta:507459/bta:505492/bta:281588	4
bta00830	Retinol metabolism	11/2364	60/9183	0.933095	0.999746	ENSBTAG00000021118/ENSBTAG00000047815/ENSBTAG00000024493/ENSBTAG00000004557/ENSBTAG00000062982/ENSBTAG00000030393/ENSBTAG00000015849/ENSBTAG00000078360/ENSBTAG00000017701/ENSBTAG00000006991/ENSBTAG00000011927	CYP26A1/CYP2A13/DHRS3/DHRS9/ENSBTAG00000062982/RDH13/PNPLA4/PNPLA4/CYP2W1/ADH6/RDH5	bta:539047/bta:540707/bta:281482/bta:282851/bta:511743/bta:508082/bta:785567/bta:785567/bta:618939/bta:510551/bta:281448	11
bta05322	Systemic lupus erythematosus	45/2364	209/9183	0.933944	0.999746	ENSBTAG00000055650/ENSBTAG00000058723/ENSBTAG00000073055/ENSBTAG00000076049/ENSBTAG00000077226/ENSBTAG00000078045/ENSBTAG00000069397/ENSBTAG00000011196/ENSBTAG00000024003/ENSBTAG00000031468/ENSBTAG00000046188/ENSBTAG00000050122/ENSBTAG00000052577/ENSBTAG00000057972/ENSBTAG00000067452/ENSBTAG00000002581/ENSBTAG00000073871/ENSBTAG00000027204/ENSBTAG00000034609/ENSBTAG00000007153/ENSBTAG00000019588/…	H2BC3/H2BC26/ENSBTAG00000073055/ENSBTAG00000076049/ENSBTAG00000077226/ENSBTAG00000078045/ENSBTAG00000069397/C1QB/H3C13/ENSBTAG00000031468/ELANE/H2AC20/ENSBTAG00000052577/H2AC6/H2AX/BOLA-DYA/ENSBTAG00000073871/ENSBTAG00000027204/ENSBTAG00000034609/C1QA/BOLA-DQB1/CD40/H2AJ/SNRPD1/ENSBTAG00000052909/ENSBTAG00000071382/ENSBTAG00000074867/TRAV45-8/ENSBTAG00000076502/ENSBTAG00000076829/ENSBTAG000000774…	bta:524808/bta:520120/bta:100300510/bta:100300510/bta:100300510/bta:100300510/bta:107131385/bta:509968/bta:531990/bta:614881/bta:100126050/bta:513666/bta:280678/bta:506900/bta:531733/bta:282497/bta:509513/bta:100300510/bta:100300510/bta:534961/bta:539241/bta:286849/bta:618489/bta:104971292/bta:517356/bta:100300850/bta:100300850/bta:100300850/bta:100300850/bta:100300850/bta:100300850/bta:509513/bt…	45
bta04217	Necroptosis	41/2364	193/9183	0.939157	0.999746	ENSBTAG00000035735/ENSBTAG00000055650/ENSBTAG00000012653/ENSBTAG00000010497/ENSBTAG00000020535/ENSBTAG00000031468/ENSBTAG00000050122/ENSBTAG00000057972/ENSBTAG00000067452/ENSBTAG00000001659/ENSBTAG00000004709/ENSBTAG00000012667/ENSBTAG00000013988/ENSBTAG00000020087/ENSBTAG00000038745/ENSBTAG00000055808/ENSBTAG00000069936/ENSBTAG00000019302/ENSBTAG00000006240/ENSBTAG00000019966/ENSBTAG00000003600/…	BIRC2/H2BC3/CAMK2B/TRAF2/PYCARD/ENSBTAG00000031468/H2AC20/H2AC6/H2AX/VPS4A/MAPK9/CAMK2G/BID/CAMK2A/CHMP6/ENSBTAG00000055808/ENSBTAG00000069936/BCL2/TLR4/TICAM1/CAPN8/RNF31/PLA2G4B/STAT5B/MLKL/MAPK10/H2AJ/PLA2G4F/ENSBTAG00000066180/FADD/IRF9/RIPK3/TNF/SPATA2L/ENSBTAG00000065052/PYGB/PYGL/BAX/SMPD1/SLC25A6/ENSBTAG00000038111	bta:539314/bta:524808/bta:525416/bta:512355/bta:282846/bta:614881/bta:513666/bta:506900/bta:531733/bta:539357/bta:537631/bta:282162/bta:510373/bta:530719/bta:510596/bta:286861/bta:286861/bta:281020/bta:281536/bta:510427/bta:281662/bta:509856/bta:505485/bta:282376/bta:790225/bta:537631/bta:618489/bta:522866/bta:286861/bta:493720/bta:509855/bta:507427/bta:280943/bta:618368/bta:286861/bta:505560/bta…	41
bta03040	Spliceosome	29/2364	142/9183	0.943328	0.999746	ENSBTAG00000013946/ENSBTAG00000014366/ENSBTAG00000011488/ENSBTAG00000021058/ENSBTAG00000021131/ENSBTAG00000022762/ENSBTAG00000025452/ENSBTAG00000048800/ENSBTAG00000050604/ENSBTAG00000005584/ENSBTAG00000007757/ENSBTAG00000008498/ENSBTAG00000011360/ENSBTAG00000020439/ENSBTAG00000030915/ENSBTAG00000016589/ENSBTAG00000024549/ENSBTAG00000016271/ENSBTAG00000002830/ENSBTAG00000000848/ENSBTAG00000008578/…	PRPF3/PRPF19/PRPF8/DDX42/HNRNPK/ENSBTAG00000022762/SF3A2/SNRNP70/ENSBTAG00000050604/ENSBTAG00000005584/PRPF31/ALYREF/XAB2/BUD31/ISY1/PRPF40B/SNRPC/SNRPF/U2AF2/SNRNP200/LSM4/LSM2/SNRPD1/SNRPD2/EIF4A3/ENSBTAG00000076922/PRPF4/SF3B3/PPIH	bta:510322/bta:513868/bta:507371/bta:100140430/bta:528135/bta:782669/bta:789082/bta:535113/bta:107132038/bta:509905/bta:513577/bta:537706/bta:528991/bta:533977/bta:783414/bta:513782/bta:614553/bta:615240/bta:507895/bta:510529/bta:613634/bta:540190/bta:104971292/bta:514932/bta:515145/bta:615312/bta:508735/bta:504962/bta:513428	29
bta04966	Collecting duct acid secretion	4/2364	27/9183	0.943832	0.999746	ENSBTAG00000010620/ENSBTAG00000064863/ENSBTAG00000018646/ENSBTAG00000006775	ATP6V1B1/ENSBTAG00000064863/ATP6V1B2/SLC12A7	bta:338059/bta:550622/bta:338082/bta:100337431	4
bta04114	Oocyte meiosis	26/2364	129/9183	0.944118	0.999746	ENSBTAG00000026848/ENSBTAG00000071856/ENSBTAG00000012653/ENSBTAG00000030182/ENSBTAG00000019145/ENSBTAG00000027416/ENSBTAG00000013003/ENSBTAG00000018777/ENSBTAG00000020192/ENSBTAG00000021741/ENSBTAG00000001937/ENSBTAG00000008934/ENSBTAG00000012667/ENSBTAG00000016005/ENSBTAG00000017761/ENSBTAG00000020087/ENSBTAG00000051015/ENSBTAG00000058395/ENSBTAG00000002474/ENSBTAG00000016629/ENSBTAG00000020455/…	ENSBTAG00000026848/ENSBTAG00000071856/CAMK2B/MAPK11/MOS/ENSBTAG00000027416/INS/ADCY5/PPP2R5C/RPS6KA2/ANAPC11/ESPL1/CAMK2G/PPP3CA/SMC1A/CAMK2A/ENSBTAG00000051015/ENSBTAG00000058395/MAD1L1/ADCY9/ITPR1/ANAPC15/MAPK12/PPP2R5B/PPP2R1A/AR	bta:615427/bta:514777/bta:525416/bta:618906/bta:444869/bta:104973792/bta:280829/bta:505740/bta:505757/bta:517953/bta:616275/bta:506740/bta:282162/bta:286852/bta:282370/bta:530719/bta:616275/bta:104973792/bta:517837/bta:525482/bta:317697/bta:505356/bta:512943/bta:505915/bta:535321/bta:280675	26
bta01523	Antifolate resistance	12/2364	66/9183	0.944193	0.999746	ENSBTAG00000071467/ENSBTAG00000060485/ENSBTAG00000046041/ENSBTAG00000021933/ENSBTAG00000059308/ENSBTAG00000071004/ENSBTAG00000027684/ENSBTAG00000008994/ENSBTAG00000021090/ENSBTAG00000076809/ENSBTAG00000025471/ENSBTAG00000071393	ENSBTAG00000071467/ENSBTAG00000060485/ENSBTAG00000046041/ALOX12/ENSBTAG00000059308/ENSBTAG00000071004/FOLR2/FPGS/ABCC1/ENSBTAG00000076809/TNF/FOLR3	bta:515333/bta:509854/bta:784305/bta:407169/bta:522174/bta:522174/bta:507672/bta:505809/bta:281588/bta:107131218/bta:280943/bta:516067	12
bta00770	Pantothenate and CoA biosynthesis	3/2364	22/9183	0.948058	0.999746	ENSBTAG00000001325/ENSBTAG00000007829/ENSBTAG00000014089	UPB1/CSAD/PPCDC	bta:504557/bta:516241/bta:614957	3
bta05034	Alcoholism	44/2364	208/9183	0.94886	0.999746	ENSBTAG00000010815/ENSBTAG00000011849/ENSBTAG00000055650/ENSBTAG00000058723/ENSBTAG00000016254/ENSBTAG00000008134/ENSBTAG00000012024/ENSBTAG00000016043/ENSBTAG00000069397/ENSBTAG00000027416/ENSBTAG00000000820/ENSBTAG00000002714/ENSBTAG00000004736/ENSBTAG00000007208/ENSBTAG00000011000/ENSBTAG00000015843/ENSBTAG00000016072/ENSBTAG00000016944/ENSBTAG00000018777/ENSBTAG00000024003/ENSBTAG00000031468/…	CAMKK2/HDAC2/H2BC3/H2BC26/HDAC5/BDNF/SLC29A2/GNB3/ENSBTAG00000069397/ENSBTAG00000027416/GNG11/GNAI1/GRB2/HDAC11/HDAC10/SLC6A3/SHC2/ADORA2A/ADCY5/H3C13/ENSBTAG00000031468/GRIN2C/RAF1/H2AC20/H2AC6/H2AX/SHC3/GRIN1/ENSBTAG00000058395/CAMKK1/FOSB/NPY/CREB3L3/CREB3L2/GNAI2/GRIN3B/TH/HDAC7/H2AJ/CAMK4/ENSBTAG00000075593/ENSBTAG00000017978/ENSBTAG00000061563/ENSBTAG00000067114	bta:509084/bta:407223/bta:524808/bta:520120/bta:504242/bta:617701/bta:531564/bta:513340/bta:107131385/bta:104973792/bta:511812/bta:281790/bta:535298/bta:519899/bta:510654/bta:788410/bta:533455/bta:617828/bta:505740/bta:531990/bta:614881/bta:535158/bta:521196/bta:513666/bta:506900/bta:531733/bta:512696/bta:100336579/bta:104973792/bta:510260/bta:540819/bta:504216/bta:513010/bta:785086/bta:281791/bt…	44
bta05160	Hepatitis C	34/2364	165/9183	0.949359	0.999746	ENSBTAG00000017636/ENSBTAG00000045901/ENSBTAG00000001400/ENSBTAG00000003568/ENSBTAG00000003971/ENSBTAG00000004736/ENSBTAG00000010497/ENSBTAG00000012511/ENSBTAG00000017514/ENSBTAG00000018984/ENSBTAG00000045748/ENSBTAG00000000345/ENSBTAG00000002350/ENSBTAG00000011628/ENSBTAG00000013988/ENSBTAG00000014400/ENSBTAG00000017381/ENSBTAG00000030913/ENSBTAG00000039149/ENSBTAG00000050410/ENSBTAG00000000428/…	AKT1/CLDN6/AKT2/CLDN10/E2F1/GRB2/TRAF2/BAD/CCND1/PIK3CD/RAF1/CLDN15/PIK3R2/EGFR/BID/E2F2/CLDN19/MX1/CLDN25/ENSBTAG00000050410/BAK1/CLDN3/TICAM1/PIK3R3/CLDN23/IKBKE/CLDN5/CLDN9/FADD/IRF9/PPP2R1A/TNF/BAX/IRF7	bta:280991/bta:511318/bta:534923/bta:506545/bta:535369/bta:535298/bta:512355/bta:615013/bta:524530/bta:504531/bta:521196/bta:514998/bta:282308/bta:407217/bta:510373/bta:617024/bta:513034/bta:280872/bta:522679/bta:538709/bta:514090/bta:404153/bta:510427/bta:286865/bta:514634/bta:533216/bta:617453/bta:617449/bta:493720/bta:509855/bta:535321/bta:280943/bta:280730/bta:100125591	34
bta00380	Tryptophan metabolism	7/2364	44/9183	0.958606	0.999746	ENSBTAG00000074214/ENSBTAG00000049541/ENSBTAG00000011062/ENSBTAG00000050098/ENSBTAG00000053118/ENSBTAG00000005766/ENSBTAG00000015038	ASMT/ASMT/TDO2/AANAT/ENSBTAG00000053118/IL4I1/HADHA	bta:281013/bta:281013/bta:530397/bta:281583/bta:112442710/bta:104968452/bta:281810	7
bta00140	Steroid hormone biosynthesis	11/2364	64/9183	0.961729	0.999746	ENSBTAG00000020789/ENSBTAG00000070641/ENSBTAG00000062982/ENSBTAG00000004596/ENSBTAG00000010297/ENSBTAG00000047039/ENSBTAG00000047604/ENSBTAG00000003000/ENSBTAG00000000087/ENSBTAG00000020927/ENSBTAG00000045498	STS/STS/ENSBTAG00000062982/ENSBTAG00000004596/DHRS11/CYP21A2/HSD17B1/TOMT/HSD17B12/HSD17B8/SULT2B1	bta:509206/bta:509206/bta:511743/bta:282422/bta:510264/bta:281741/bta:353107/bta:517795/bta:789567/bta:532422/bta:531192	11
bta04614	Renin-angiotensin system	3/2364	24/9183	0.966594	0.999746	ENSBTAG00000062766/ENSBTAG00000018539/ENSBTAG00000034402	ENSBTAG00000062766/KLK1/ACE2	bta:615853/bta:493738/bta:509235	3
bta04061	Viral protein interaction with cytokine and cytokine receptor	15/2364	84/9183	0.967138	0.999746	ENSBTAG00000019404/ENSBTAG00000015312/ENSBTAG00000005581/ENSBTAG00000012771/ENSBTAG00000007851/ENSBTAG00000066072/ENSBTAG00000067584/ENSBTAG00000010161/ENSBTAG00000003289/ENSBTAG00000009938/ENSBTAG00000024928/ENSBTAG00000025250/ENSBTAG00000063018/ENSBTAG00000001100/ENSBTAG00000025471	IL10RB/LTBR/CCL25/CSF1R/IL24/CCL5/CCR5/CCL21/ENSBTAG00000003289/XCL1/TNFRSF1B/ENSBTAG00000025250/XCR1/IL22RA1/TNF	bta:767864/bta:504653/bta:615986/bta:509418/bta:526285/bta:327712/bta:497017/bta:511112/bta:616364/bta:319096/bta:338033/bta:616364/bta:617880/bta:508044/bta:280943	15
bta04976	Bile secretion	20/2364	108/9183	0.970531	0.999746	ENSBTAG00000071467/ENSBTAG00000009828/ENSBTAG00000001246/ENSBTAG00000038523/ENSBTAG00000060485/ENSBTAG00000062982/ENSBTAG00000018777/ENSBTAG00000054832/ENSBTAG00000004884/ENSBTAG00000011226/ENSBTAG00000046041/ENSBTAG00000004629/ENSBTAG00000059308/ENSBTAG00000071004/ENSBTAG00000016629/ENSBTAG00000015164/ENSBTAG00000076809/ENSBTAG00000000140/ENSBTAG00000008540/ENSBTAG00000014848	ENSBTAG00000071467/FXYD2/ATP1A1/ATP1A4/ENSBTAG00000060485/ENSBTAG00000062982/ADCY5/SCT/SLC4A5/SLC4A2/ENSBTAG00000046041/SLC9A3/ENSBTAG00000059308/ENSBTAG00000071004/ADCY9/SLC27A5/ENSBTAG00000076809/EPHX1/SLC22A1/NR0B2	bta:515333/bta:281773/bta:282144/bta:537960/bta:509854/bta:511743/bta:505740/bta:104976311/bta:100297538/bta:404084/bta:784305/bta:407112/bta:522174/bta:522174/bta:525482/bta:533016/bta:107131218/bta:535293/bta:519461/bta:514770	20
bta05164	Influenza A	35/2364	177/9183	0.975194	0.999746	ENSBTAG00000001925/ENSBTAG00000017636/ENSBTAG00000015779/ENSBTAG00000001400/ENSBTAG00000004993/ENSBTAG00000018984/ENSBTAG00000020535/ENSBTAG00000026645/ENSBTAG00000045748/ENSBTAG00000002350/ENSBTAG00000002581/ENSBTAG00000013988/ENSBTAG00000015737/ENSBTAG00000030913/ENSBTAG00000066072/ENSBTAG00000000428/ENSBTAG00000006240/ENSBTAG00000019966/ENSBTAG00000071891/ENSBTAG00000002979/ENSBTAG00000009948/…	TMPRSS11D/AKT1/PML/AKT2/NXT1/PIK3CD/PYCARD/ENSBTAG00000026645/RAF1/PIK3R2/BOLA-DYA/BID/KPNA7/MX1/CCL5/BAK1/TLR4/TICAM1/PRKCA/PIK3R3/TRIM25/IKBKE/BOLA-DQB1/ENSBTAG00000049560/ENSBTAG00000062064/FADD/NFKBIB/IRF9/TNF/BOLA-DRA/BAX/DNAJB1/BOLA-DQA5/IRF7/SLC25A6	bta:521615/bta:280991/bta:100138545/bta:534923/bta:520351/bta:504531/bta:282846/bta:526787/bta:521196/bta:282308/bta:282497/bta:510373/bta:789280/bta:280872/bta:327712/bta:514090/bta:281536/bta:510427/bta:282001/bta:286865/bta:510923/bta:533216/bta:539241/bta:281839/bta:790056/bta:493720/bta:525408/bta:509855/bta:280943/bta:506214/bta:280730/bta:538426/bta:282494/bta:100125591/bta:282480	35
bta04110	Cell cycle	30/2364	155/9183	0.975792	0.999746	ENSBTAG00000011849/ENSBTAG00000025462/ENSBTAG00000026848/ENSBTAG00000071856/ENSBTAG00000009586/ENSBTAG00000020457/ENSBTAG00000003971/ENSBTAG00000017514/ENSBTAG00000020192/ENSBTAG00000001937/ENSBTAG00000008934/ENSBTAG00000009548/ENSBTAG00000014400/ENSBTAG00000017761/ENSBTAG00000026971/ENSBTAG00000051015/ENSBTAG00000000638/ENSBTAG00000002474/ENSBTAG00000003033/ENSBTAG00000004286/ENSBTAG00000010721/…	HDAC2/GADD45B/ENSBTAG00000026848/ENSBTAG00000071856/CDC25A/TGFB1/E2F1/CCND1/PPP2R5C/ANAPC11/ESPL1/MAD2L1BP/E2F2/SMC1A/CDCA5/ENSBTAG00000051015/CDT1/MAD1L1/GADD45G/CDC45/MCM3/ANAPC15/PRKDC/MCM4/FZR1/PPP2R5B/PPP2R1A/TFDP2/MCM5/ATM	bta:407223/bta:618405/bta:615427/bta:514777/bta:520188/bta:282089/bta:535369/bta:524530/bta:505757/bta:616275/bta:506740/bta:615542/bta:617024/bta:282370/bta:613318/bta:616275/bta:519016/bta:517837/bta:504939/bta:507122/bta:281302/bta:505356/bta:512740/bta:504367/bta:530333/bta:505915/bta:535321/bta:534579/bta:506970/bta:526824	30
bta04913	Ovarian steroidogenesis	9/2364	58/9183	0.978618	0.999746	ENSBTAG00000013003/ENSBTAG00000018777/ENSBTAG00000047604/ENSBTAG00000016629/ENSBTAG00000074765/ENSBTAG00000006784/ENSBTAG00000019234/ENSBTAG00000032068/ENSBTAG00000038735	INS/ADCY5/HSD17B1/ADCY9/ENSBTAG00000074765/PLA2G4B/BMP6/PLA2G4F/LHB	bta:280829/bta:505740/bta:353107/bta:525482/bta:511936/bta:505485/bta:617566/bta:522866/bta:280839	9
bta00310	Lysine degradation	15/2364	89/9183	0.983321	0.999746	ENSBTAG00000002052/ENSBTAG00000000342/ENSBTAG00000009996/ENSBTAG00000018093/ENSBTAG00000070405/ENSBTAG00000070640/ENSBTAG00000001529/ENSBTAG00000002345/ENSBTAG00000076272/ENSBTAG00000014087/ENSBTAG00000020552/ENSBTAG00000062205/ENSBTAG00000015038/ENSBTAG00000035836/ENSBTAG00000055578	PLOD1/PLOD3/DOT1L/KMT2A/ENSBTAG00000070405/ENSBTAG00000070640/NSD3/SETD1A/ENSBTAG00000076272/KMT5C/PRDM2/ENSBTAG00000062205/HADHA/COLGALT2/ENSBTAG00000055578	bta:281409/bta:514996/bta:510442/bta:508330/bta:534913/bta:534913/bta:513054/bta:782887/bta:534913/bta:519777/bta:789222/bta:534913/bta:281810/bta:789150/bta:534913	15
bta00190	Oxidative phosphorylation	31/2364	166/9183	0.987939	0.999746	ENSBTAG00000019096/ENSBTAG00000061461/ENSBTAG00000010957/ENSBTAG00000015853/ENSBTAG00000027962/ENSBTAG00000052280/ENSBTAG00000009334/ENSBTAG00000009534/ENSBTAG00000010620/ENSBTAG00000015294/ENSBTAG00000019025/ENSBTAG00000064863/ENSBTAG00000004295/ENSBTAG00000005735/ENSBTAG00000018646/ENSBTAG00000021491/ENSBTAG00000043560/ENSBTAG00000053121/ENSBTAG00000018339/ENSBTAG00000020405/ENSBTAG00000039071/…	UQCRC1/ENSBTAG00000061461/LHPP/SDHC/ENSBTAG00000027962/NDUFA7/NDUFA5/NDUFB10/ATP6V1B1/COX10/NDUFA11/ENSBTAG00000064863/NDUFA8/ATP5MC2/ATP6V1B2/NDUFV3/COX3/ENSBTAG00000053121/ATP5MC1/NDUFB9/ANKRD16/NDUFS8/COX4I2/NDUFC1/ATP6V0B/COX7A2L/ENSBTAG00000004920/UQCRH/SDHA/COX8A/ENSBTAG00000074847	bta:282393/bta:281640/bta:534183/bta:327696/bta:327696/bta:338063/bta:327714/bta:327701/bta:338059/bta:511440/bta:326346/bta:550622/bta:327710/bta:337887/bta:338082/bta:327717/bta:3283883/bta:444878/bta:338053/bta:327660/bta:282657/bta:287027/bta:618339/bta:282289/bta:505684/bta:540225/bta:783202/bta:613899/bta:281480/bta:783202/bta:327688	31
bta00280	Valine, leucine and isoleucine degradation	6/2364	46/9183	0.988838	0.999746	ENSBTAG00000015221/ENSBTAG00000003898/ENSBTAG00000007484/ENSBTAG00000005766/ENSBTAG00000010672/ENSBTAG00000015038	PCCB/HMGCS2/ACADS/IL4I1/PCCA/HADHA	bta:515902/bta:503684/bta:511222/bta:104968452/bta:614302/bta:281810	6
bta00670	One carbon pool by folate	5/2364	41/9183	0.989993	0.999746	ENSBTAG00000012350/ENSBTAG00000038234/ENSBTAG00000000160/ENSBTAG00000004510/ENSBTAG00000014470	MAT2B/BHMT2/CBS/SARDH/ALDH1L1	bta:614177/bta:616683/bta:514525/bta:614603/bta:505677	5
bta03022	Basal transcription factors	6/2364	47/9183	0.990821	0.999746	ENSBTAG00000000895/ENSBTAG00000002072/ENSBTAG00000000694/ENSBTAG00000018277/ENSBTAG00000009484/ENSBTAG00000030966	TAF9B/ERCC2/TAF10/TBPL2/TAF6L/TAF6	bta:538983/bta:100125238/bta:514443/bta:615096/bta:531109/bta:505638	6
bta03010	Ribosome	53/2364	269/9183	0.992418	0.999746	ENSBTAG00000000560/ENSBTAG00000006383/ENSBTAG00000009908/ENSBTAG00000013461/ENSBTAG00000022902/ENSBTAG00000033143/ENSBTAG00000054355/ENSBTAG00000006487/ENSBTAG00000070257/ENSBTAG00000025571/ENSBTAG00000032702/ENSBTAG00000038896/ENSBTAG00000065935/ENSBTAG00000000103/ENSBTAG00000004348/ENSBTAG00000006150/ENSBTAG00000012044/ENSBTAG00000018320/ENSBTAG00000024097/ENSBTAG00000064461/ENSBTAG00000072940/…	ENSBTAG00000000560/RPS3A/RPS3A/RPL24/RPL17/ENSBTAG00000033143/ENSBTAG00000054355/RPS9/RPS21/MRPS18A/ENSBTAG00000032702/RPS26/ENSBTAG00000065935/MRPL23/MRPL21/MRPS9/RPL13/RPLP1/MRPS15/ENSBTAG00000064461/ENSBTAG00000072940/RPL12/RPS14/ENSBTAG00000019007/ENSBTAG00000047132/MRPL14/ENSBTAG00000051962/ENSBTAG00000056582/ENSBTAG00000074824/ENSBTAG00000048424/RPL36A/RPS15/ENSBTAG00000054845/ENSBTAG000000…	bta:510547/bta:282053/bta:282053/bta:282048/bta:514046/bta:508221/bta:282053/bta:533892/bta:615178/bta:614102/bta:508221/bta:509426/bta:326582/bta:508825/bta:618609/bta:519302/bta:508221/bta:533285/bta:508928/bta:282877/bta:507168/bta:404133/bta:282050/bta:511302/bta:767925/bta:614579/bta:326582/bta:533285/bta:504663/bta:509426/bta:101902790/bta:514569/bta:614220/bta:615300/bta:540129/bta:507151/…	53
bta00785	Lipoic acid metabolism	2/2364	24/9183	0.992691	0.999746	ENSBTAG00000077298/ENSBTAG00000059194	ENSBTAG00000077298/LIPT1	bta:512723/bta:286864	2
bta03015	mRNA surveillance pathway	18/2364	111/9183	0.994233	0.999746	ENSBTAG00000011415/ENSBTAG00000050604/ENSBTAG00000004993/ENSBTAG00000008355/ENSBTAG00000008498/ENSBTAG00000016849/ENSBTAG00000020192/ENSBTAG00000052803/ENSBTAG00000002960/ENSBTAG00000020858/ENSBTAG00000062064/ENSBTAG00000077829/ENSBTAG00000078418/ENSBTAG00000007061/ENSBTAG00000016023/ENSBTAG00000019851/ENSBTAG00000003547/ENSBTAG00000046358	ETF1/ENSBTAG00000050604/NXT1/CPSF1/ALYREF/PABPC1L/PPP2R5C/ENSBTAG00000052803/WDR82/UPF3A/ENSBTAG00000062064/ENSBTAG00000077829/ENSBTAG00000078418/PPP2R5B/EIF4A3/PPP2R1A/CSTF2/PABPC1	bta:541077/bta:107132038/bta:520351/bta:282703/bta:537706/bta:509864/bta:505757/bta:100298789/bta:783336/bta:529442/bta:790056/bta:100298789/bta:529442/bta:505915/bta:515145/bta:535321/bta:282588/bta:282296	18
bta04742	Taste transduction	98/2364	470/9183	0.995241	0.999746	ENSBTAG00000055345/ENSBTAG00000063269/ENSBTAG00000008059/ENSBTAG00000069751/ENSBTAG00000007496/ENSBTAG00000059738/ENSBTAG00000004337/ENSBTAG00000013632/ENSBTAG00000016043/ENSBTAG00000055885/ENSBTAG00000067334/ENSBTAG00000067873/ENSBTAG00000068164/ENSBTAG00000068346/ENSBTAG00000068575/ENSBTAG00000069143/ENSBTAG00000069984/ENSBTAG00000072002/ENSBTAG00000073432/ENSBTAG00000000376/ENSBTAG00000014828/…	ENSBTAG00000055345/ENSBTAG00000063269/CHRM3/ENSBTAG00000069751/P2RX2/ENSBTAG00000059738/PDE1B/GRM4/GNB3/ENSBTAG00000055885/ENSBTAG00000067334/ENSBTAG00000067873/ENSBTAG00000068164/ENSBTAG00000068346/ENSBTAG00000068575/ENSBTAG00000069143/ZNF146/ENSBTAG00000072002/ENSBTAG00000073432/P2RX3/CACNA1A/ENSBTAG00000057936/ENSBTAG00000066135/ENSBTAG00000070286/ENSBTAG00000074150/ENSBTAG00000075576/ENSBTAG0…	bta:664647/bta:664647/bta:281685/bta:664647/bta:527499/bta:664647/bta:281970/bta:790333/bta:513340/bta:664647/bta:664647/bta:664647/bta:664647/bta:664647/bta:664647/bta:664647/bta:664647/bta:664647/bta:664647/bta:530468/bta:282648/bta:664647/bta:664647/bta:664647/bta:664647/bta:664647/bta:664647/bta:664647/bta:664647/bta:664647/bta:664647/bta:664647/bta:407136/bta:100126045/bta:515669/bta:664647/…	98
bta00910	Nitrogen metabolism	1/2364	18/9183	0.995315	0.999746	ENSBTAG00000010151	CA5A	bta:515359	1
bta05171	Coronavirus disease - COVID-19	74/2364	382/9183	0.998855	0.999746	ENSBTAG00000000560/ENSBTAG00000006383/ENSBTAG00000009908/ENSBTAG00000013461/ENSBTAG00000022902/ENSBTAG00000033143/ENSBTAG00000054355/ENSBTAG00000054761/ENSBTAG00000013454/ENSBTAG00000006487/ENSBTAG00000070257/ENSBTAG00000020755/ENSBTAG00000030182/ENSBTAG00000032702/ENSBTAG00000038896/ENSBTAG00000065935/ENSBTAG00000011196/ENSBTAG00000012044/ENSBTAG00000018320/ENSBTAG00000018984/ENSBTAG00000052577/…	ENSBTAG00000000560/RPS3A/RPS3A/RPL24/RPL17/ENSBTAG00000033143/ENSBTAG00000054355/MBL1/TAB2/RPS9/RPS21/SELP/MAPK11/ENSBTAG00000032702/RPS26/ENSBTAG00000065935/C1QB/RPL13/RPLP1/PIK3CD/ENSBTAG00000052577/ENSBTAG00000064461/F2/ENSBTAG00000072940/CSF2/PIK3R2/MAPK9/RPL12/RPS14/EGFR/IRAK1/PLCG1/ENSBTAG00000019007/MX1/ENSBTAG00000047132/ENSBTAG00000051962/ENSBTAG00000056582/ENSBTAG00000048424/RPL36A/RPS1…	bta:510547/bta:282053/bta:282053/bta:282048/bta:514046/bta:508221/bta:282053/bta:497014/bta:540203/bta:533892/bta:615178/bta:281486/bta:618906/bta:508221/bta:509426/bta:326582/bta:509968/bta:508221/bta:533285/bta:504531/bta:280678/bta:282877/bta:280685/bta:507168/bta:281095/bta:282308/bta:537631/bta:404133/bta:282050/bta:407217/bta:533953/bta:281987/bta:511302/bta:280872/bta:767925/bta:326582/bta…	74
bta03420	Nucleotide excision repair	6/2364	64/9183	0.999746	0.999746	ENSBTAG00000020776/ENSBTAG00000002072/ENSBTAG00000017355/ENSBTAG00000012577/ENSBTAG00000014595/ENSBTAG00000018589	POLR2E/ERCC2/ERCC1/UVSSA/LIG1/RFC2	bta:512971/bta:100125238/bta:615637/bta:510550/bta:100124507/bta:508652	6
