# Supplementary material for: Identification and Functional Analysis of miRNAs in the Cauda Epididymis of Yak and Cattle
Source: Animals (Basel). 2026 Feb 4;16(3):492. doi: 10.3390/ani16030492 (PMC12897380; doi:10.3390/ani16030492)
Supplement: Supplementary file 1 [file animals-16-00492-s001.zip › Table S1. Primer sequences.xlsx]

## Sheet: Sheet1
Primer sequences
Primer name	Primer sequence (5´→3´)	Utilization
bta-miR-181d-RT	GTCGTATCCAGTGCAGGGTCCGAGGTATTCGCACTGGATACGACACCCAC	cDNA synthesis
bta-miR-490-RT	GTCGTATCCAGTGCAGGGTCCGAGGTATTCGCACTGGATACGACCAGCAT	cDNA synthesis
bta-miR-2443-RT	GTCGTATCCAGTGCAGGGTCCGAGGTATTCGCACTGGATACGACACACCT	cDNA synthesis
bta-miR-6517-RT	GTCGTATCCAGTGCAGGGTCCGAGGTATTCGCACTGGATACGACGCCGAG	cDNA synthesis
bta-miR-2431-3p-RT	GTCGTATCCAGTGCAGGGTCCGAGGTATTCGCACTGGATACGACTCAGGG	cDNA synthesis
bta-miR-2440-RT	GTCGTATCCAGTGCAGGGTCCGAGGTATTCGCACTGGATACGACTCCAGG	cDNA synthesis
bta-miR-503-3p-RT	GTCGTATCCAGTGCAGGGTCCGAGGTATTCGCACTGGATACGACCCGGGC	cDNA synthesis
bta-miR-181d-F	CGCGAACATTCATTGTTGTCG	RT-qPCR
bta-miR-490-F	CGCAACCTGGAGGACTCC	RT-qPCR
bta-miR-2443-F	GTGAGGGCAGGACCGTATG	RT-qPCR
bta-miR-6517-F	CGTCAGGGTCCGTGAGCTC	RT-qPCR
bta-miR-2431-3p-F	GCACCCCCACTTGCATGA	RT-qPCR
bta-miR-2440-F	GCGCGTGCAGTGATGAGAC	RT-qPCR
bta-miR-503-3p-F	CGCGGGAGTATTGTTTCTGCT	RT-qPCR
UCP2	F: AAGAGCCCTTGCACATCACA	RT-qPCR
	R: TTGTACTTGGCAGAGCGGTT
NAPA	F:GCTTGATGCGAGCGATTGAG	RT-qPCR
	R: ACCAGCTCCGTCTCGTAGAT
MMP2	F:AACGGCAAGGAGTACACCAG	RT-qPCR
	R: AGAAGCCATACTTGCCGTCC
TEKTIP1	F:AGGGGCAAAGAATTCGCCAT	RT-qPCR
	R: CAGGTACCGCACGTAGTCAG
GAPDH	F:GGTGCTGAGTATGTCGTGGAG	RT-qPCR
	R:CCCTTCCACAATGCCAAAGTT
