# Supplementary material for: Identification and Functional Analysis of miRNAs in the Cauda Epididymis of Yak and Cattle
Source: Animals (Basel). 2026 Feb 4;16(3):492. doi: 10.3390/ani16030492 (PMC12897380; doi:10.3390/ani16030492)
Supplement: Supplementary file 1 [file animals-16-00492-s001.zip › Table S2.Details of DE miRNAs in the cauda epididymis of yak and cattle.xlsx]

## Sheet: YakvsCattle.DE_all
sRNA	Yak	Cattle	log2FoldChange	pval	padj
bta-miR-1246	117.086	787.108	-2.74788	0.000901863	0.0170519
bta-miR-129	267.06	4973.55	-4.22045	6.87e-15	1.14e-12
bta-miR-129-3p	40.9488	1435.33	-5.13711	1.87e-18	4.65e-16
bta-miR-1298	93.4666	0.458198	7.94144	1.7e-09	1.69e-07
bta-miR-181d	399.041	100.728	1.98579	3.52e-05	0.000970871
bta-miR-2285k	0	8.14848	-5.53074	0.00229505	0.0367948
bta-miR-2311	0	13.1054	-6.21333	0.00024284	0.00524746
bta-miR-2344	0	36.9988	-7.71092	1.01e-07	5e-06
bta-miR-2431-3p	0.842787	66.0316	-6.16742	3.28e-08	2.04e-06
bta-miR-2431-5p	0	19.2073	-6.77293	1.09e-05	0.000339548
bta-miR-2436-3p	0	13.3864	-6.25544	0.000395695	0.00786641
bta-miR-2440	77.3249	624.533	-3.01189	3.66e-06	0.00013988
bta-miR-2443	550.62	207.748	1.40832	0.00183223	0.0314007
bta-miR-2463	0	17.406	-6.62113	4.04e-05	0.00100468
bta-miR-2474	0	16.8491	-6.57364	4.86e-05	0.00115071
bta-miR-378	14153.2	3134.27	2.17481	0.000926362	0.0170519
bta-miR-424-3p	460.805	63.6198	2.85174	0.000159221	0.00359695
bta-miR-450a	1685.96	346.594	2.28042	1.09e-05	0.000339548
bta-miR-450b	1707.99	386.35	2.14399	1.66e-06	7.5e-05
bta-miR-490	151.217	11.2359	3.72449	9.37e-09	7.76e-07
bta-miR-503-3p	62.4925	7.98173	2.92916	0.00030604	0.00633758
bta-miR-6517	68.9841	401.009	-2.53989	1.94e-08	1.38e-06
bta-miR-6522	2.25222	35.1349	-3.87298	3.84e-05	0.00100468
bta-miR-6523a	0.679377	64.5738	-6.65863	5.67e-08	3.13e-06
bta-miR-6524	0.806483	31.8125	-5.57529	1.88e-05	0.000549439
bta-miR-6775	0	23.3365	-7.04791	2.77e-06	0.000114576
bta-miR-7859	309.295	851.026	-1.45948	0.00143972	0.0255549
bta-miR-9-5p	1291.56	260.257	2.31192	6.13e-06	0.00021761
novel_121	0	99.7222	-9.15255	3.45e-11	4.29e-09
novel_178	0	8.6013	-5.62553	0.00218673	0.0362268
novel_428	2235.53	0.458198	12.5207	9.94e-23	4.94e-20
